# Supplementary material for: 4-Methyl-N-(4-methyl­phen­yl)benzene­sulfonamide
Source: Acta Crystallogr Sect E Struct Rep Online. 2010 Mar 10;66(Pt 4):o786. doi: 10.1107/S1600536810008329 (PMC2983966; doi:10.1107/S1600536810008329)
Supplement: Supplementary file 1 [file e-66-0o786-sup1.cif]

##############################################################################
###                                                                        ###
###        Electronic paper (Acta Crystallographica Section E)             ###
###                                                                        ###
##############################################################################
#                                                                            #
# This CIF contains the data in a paper accepted for publication in Acta     #
# Crystallographica Section E. It conforms to the requirements of Notes      #
# for Authors for Section E, and has been peer reviewed under the auspices   #
# of the IUCr Commission on Journals.                                        #
#                                                                            #
# Full details of the Crystallographic Information File format               #
# are given in the paper "The Crystallographic Information File (CIF):       #
# a New Standard Archive File for Crystallography" by S. R. Hall, F. H.      #
# Allen and I. D. Brown [Acta Cryst. (1991), A47, 655-685].                  #
#                                                                            #
# The current version of the core CIF dictionary is obtainable from          #
# ftp://ftp.iucr.org/pub/cif_core.dic. The current version number is 2.4.    #
#                                                                            #
# Software is freely available for graphical display of the structure(s) in  #
# this CIF.  For information consult the CIF home page http://www.iucr.org/  #
# cif/home.html                                                              #
#                                                                            #
# This file may be used for bona fide research purposes within the           #
# scientific community so long as proper attribution is given to the journal # 
# article from which it was obtained.                                        #
#                                                                            #
##############################################################################
                                             
data_global
_audit_creation_method     'PLATON <TABLE ACC> option'
_journal_date_recd_electronic     2010-03-03
_journal_date_accepted     2010-03-04
_journal_name_full     'Acta Crystallographica, Section E'
_journal_year     2010
_journal_volume     66
_journal_issue      4
_journal_page_first     o786
_journal_page_last     o786
_journal_paper_category     QO
_journal_coeditor_code     BT5205
_publ_contact_author_name
;
Mehmet Akkurt
;
_publ_contact_author_address
; Department of Physics
  Faculty of Arts and Sciences
  Erciyes University
  38039 Kayseri
  Turkey
;
_publ_contact_author_email     'akkurt@erciyes.edu.tr'
_publ_contact_author_fax     '+90-352-4374933'
_publ_contact_author_phone     '+90-352-4374901 extra 33106'
_publ_section_title
;
4-Methyl-<i>N</i>-(4-methylphenyl)benzenesulfonamide
;
loop_
    _publ_author_name
    _publ_author_footnote
    _publ_author_address
    'Khan, Islam Ullah'
                  'Additional corresponding author, e-mail: iuklodhi@yahoo.com.'
;
Materials Chemistry Laboratory,
Department of Chemistry,
Government College University,
Lahore 54000,
Pakistan
;
    'Shahzad Sharif' .
;
Materials Chemistry Laboratory,
Department of Chemistry,
Government College University,
Lahore 54000,
Pakistan
;
    'Mehmet Akkurt' .
;
  Department of Physics,
  Faculty of Arts and Sciences,
  Erciyes University,
  38039 Kayseri,
  Turkey
;
    'Arif Sajjad' .
;
Materials Chemistry Laboratory,
Department of Chemistry,
Government College University,
Lahore 54000,
Pakistan
;
    'Jamil Ahmad' .
;
Materials Chemistry Laboratory,
Department of Chemistry,
Government College University,
Lahore 54000,
Pakistan
;
data_I
_chemical_name_systematic
;
4-Methyl-<i>N</i>-(4-methylphenyl)benzenesulfonamide
;
_chemical_name_common     ?
_chemical_formula_moiety     'C14 H15 N O2 S'
_chemical_formula_sum     'C14 H15 N O2 S'
_chemical_formula_structural     ?
_chemical_formula_iupac     'C14 H15 N O2 S'
_chemical_formula_weight     261.34
_chemical_melting_point     ?
_symmetry_cell_setting     triclinic
_symmetry_space_group_name_H-M     'P -1'
_symmetry_space_group_name_Hall     '-P 1'
loop_
    _symmetry_equiv_pos_site_id
    _symmetry_equiv_pos_as_xyz
    1 x,y,z
    2 -x,-y,-z
_cell_length_a     8.6419(8)
_cell_length_b     8.8016(8)
_cell_length_c     9.2509(7)
_cell_angle_alpha     88.187(4)
_cell_angle_beta     77.010(4)
_cell_angle_gamma     74.812(4)
_cell_volume     661.41(10)
_cell_formula_units_Z     2
_cell_measurement_reflns_used     3233
_cell_measurement_theta_min     2.40
_cell_measurement_theta_max     25.60
_cell_measurement_temperature     296(2)
_cell_special_details
;
;
_exptl_crystal_description     'Rod like'
_exptl_crystal_colour     'Light brown'
_exptl_crystal_size_max     0.28
_exptl_crystal_size_mid     0.17
_exptl_crystal_size_min     0.08
_exptl_crystal_size_rad     ?
_exptl_crystal_density_diffrn     1.312
_exptl_crystal_density_meas     ?
_exptl_crystal_density_method     'Not Measured'
_exptl_crystal_F_000     276
_exptl_absorpt_coefficient_mu     0.238
_exptl_absorpt_correction_type     'none'
_exptl_absorpt_process_details     ?
_exptl_absorpt_correction_T_min     ?
_exptl_absorpt_correction_T_max     ?
_exptl_special_details
;
;
_diffrn_ambient_temperature     296(2)
_diffrn_radiation_type     'MoK\a'
_diffrn_radiation_wavelength     0.71073
_diffrn_radiation_source     'sealed tube'
_diffrn_radiation_monochromator     'graphite'
_diffrn_measurement_device_type     'Bruker APEXII CCD'
_diffrn_measurement_method     '\f and \w scans'
_diffrn_detector_area_resol_mean     ?
_diffrn_reflns_number     11831
_diffrn_reflns_av_R_equivalents     0.0380
_diffrn_reflns_av_sigmaI/netI     0.0423
_diffrn_reflns_theta_min     3.43
_diffrn_reflns_theta_max     28.38
_diffrn_reflns_theta_full     28.38
_diffrn_measured_fraction_theta_max     0.983
_diffrn_measured_fraction_theta_full     0.983
_diffrn_reflns_limit_h_min     -11
_diffrn_reflns_limit_h_max     11
_diffrn_reflns_limit_k_min     -11
_diffrn_reflns_limit_k_max     11
_diffrn_reflns_limit_l_min     -11
_diffrn_reflns_limit_l_max     12
_diffrn_reflns_reduction_process
;
;
_diffrn_standards_number     0
_diffrn_standards_interval_count     ?
_diffrn_standards_decay_%     ?
_refine_special_details
;
Refinement on <i>F</i>^2^ for ALL reflections except those flagged by the user
for potential systematic errors. Weighted <i>R</i>-factors wR and all
goodnesses of fit <i>S</i> are based on <i>F</i>^2^, conventional
<i>R</i>-factors <i>R</i> are based on <i>F</i>, with <i>F</i> set to zero for
negative <i>F</i>^2^. The observed criterion of <i>F</i>^2^ > \s(<i>F</i>^2^)
is used only for calculating -<i>R</i>-factor-obs etc. and is not relevant to
the choice of reflections for refinement. <i>R</i>-factors based on
<i>F</i>^2^ are statistically about twice as large as those based on <i>F</i>,
and <i>R</i>-factors based on ALL data will be even larger.
;
_reflns_number_total     3259
_reflns_number_gt     2323
_reflns_threshold_expression     I>2\s(I)
_refine_ls_structure_factor_coef     Fsqd
_refine_ls_matrix_type     full
_refine_ls_R_factor_all     0.0700
_refine_ls_R_factor_gt     0.0444
_refine_ls_wR_factor_gt     0.1080
_refine_ls_wR_factor_ref     0.1221
_refine_ls_goodness_of_fit_ref     1.013
_refine_ls_restrained_S_all     1.013
_refine_ls_number_reflns     3259
_refine_ls_number_parameters     169
_refine_ls_number_restraints     0
_refine_ls_number_constraints     ?
_refine_ls_hydrogen_treatment     mixed
_refine_ls_weighting_scheme     calc
_refine_ls_weighting_details
         'calc w=1/[\s^2^(Fo^2^)+(0.0642P)^2^+0.0376P] where P=(Fo^2^+2Fc^2^)/3'
_atom_sites_solution_hydrogens     geom
_atom_sites_solution_primary     direct
_atom_sites_solution_secondary     difmap
_refine_ls_shift/su_max     0.000
_refine_ls_shift/su_mean     0.000
_refine_diff_density_max     0.235
_refine_diff_density_min     -0.210
_refine_ls_extinction_method     none
_refine_ls_abs_structure_details     ?
_refine_ls_abs_structure_Flack     .
loop_
    _atom_type_symbol
    _atom_type_description
    _atom_type_scat_dispersion_real
    _atom_type_scat_dispersion_imag
    _atom_type_scat_source
    S S 0.1246 0.1234 'International Tables Vol C Tables 4.2.6.8 and 6.1.1.4'
    O O 0.0106 0.0060 'International Tables Vol C Tables 4.2.6.8 and 6.1.1.4'
    N N 0.0061 0.0033 'International Tables Vol C Tables 4.2.6.8 and 6.1.1.4'
    H H 0.0000 0.0000 'International Tables Vol C Tables 4.2.6.8 and 6.1.1.4'
    C C 0.0033 0.0016 'International Tables Vol C Tables 4.2.6.8 and 6.1.1.4'
_computing_data_collection     'APEX2 (Bruker, 2007)'
_computing_cell_refinement     'SAINT (Bruker, 2007)'
_computing_data_reduction     'SAINT (Bruker, 2007)'
_computing_structure_solution     'SHELXS97 (Sheldrick, 2008)'
_computing_structure_refinement     'SHELXL97 (Sheldrick, 2008)'
_computing_molecular_graphics     'ORTEP-3 for Windows (Farrugia, 1997)'
_computing_publication_material
                                'WinGX (Farrugia, 1999) and PLATON (Spek, 2009)'
loop_
    _atom_site_type_symbol
    _atom_site_label
    _atom_site_fract_x
    _atom_site_fract_y
    _atom_site_fract_z
    _atom_site_U_iso_or_equiv
    _atom_site_thermal_displace_type
    _atom_site_calc_flag
    _atom_site_refinement_flags
    _atom_site_occupancy
    S S1 0.18536(5) 0.76639(5) 0.92202(4) 0.0448(2) Uani . . 1.000
    O O1 0.34628(15) 0.66385(16) 0.90275(15) 0.0579(4) Uani . . 1.000
    O O2 0.10049(15) 0.83328(15) 1.06641(12) 0.0537(4) Uani . . 1.000
    N N1 0.1950(2) 0.91823(19) 0.81866(16) 0.0471(5) Uani . . 1.000
    C C1 0.4564(3) 0.9071(3) 0.1918(2) 0.0860(9) Uani . . 1.000
    C C2 0.3869(3) 0.9072(3) 0.3562(2) 0.0589(7) Uani . . 1.000
    C C3 0.4706(3) 0.8100(3) 0.4474(2) 0.0635(7) Uani . . 1.000
    C C4 0.4115(2) 0.8091(2) 0.5988(2) 0.0570(7) Uani . . 1.000
    C C5 0.2605(2) 0.9077(2) 0.66194(18) 0.0423(5) Uani . . 1.000
    C C6 0.1743(2) 1.0070(2) 0.5727(2) 0.0559(6) Uani . . 1.000
    C C7 0.2379(3) 1.0074(3) 0.4220(2) 0.0661(8) Uani . . 1.000
    C C8 0.0609(2) 0.66738(19) 0.85725(18) 0.0428(5) Uani . . 1.000
    C C9 0.1315(2) 0.5487(2) 0.7513(2) 0.0608(7) Uani . . 1.000
    C C10 0.0316(3) 0.4755(2) 0.6978(2) 0.0668(8) Uani . . 1.000
    C C11 -0.1361(2) 0.5162(2) 0.7502(2) 0.0526(6) Uani . . 1.000
    C C12 -0.2036(2) 0.6345(2) 0.8566(2) 0.0597(7) Uani . . 1.000
    C C13 -0.1067(2) 0.7097(2) 0.9103(2) 0.0566(7) Uani . . 1.000
    C C14 -0.2439(3) 0.4335(3) 0.6927(2) 0.0702(8) Uani . . 1.000
    H H1 0.118(3) 0.994(3) 0.843(2) 0.068(7) Uiso . . 1.000
    H H1A 0.52890 0.97510 0.17190 0.1290 Uiso calc R 1.000
    H H1B 0.36830 0.94410 0.14160 0.1290 Uiso calc R 1.000
    H H1C 0.51650 0.80190 0.15690 0.1290 Uiso calc R 1.000
    H H3 0.57180 0.74160 0.40540 0.0760 Uiso calc R 1.000
    H H4 0.47290 0.74260 0.65750 0.0680 Uiso calc R 1.000
    H H6 0.07230 1.07450 0.61420 0.0670 Uiso calc R 1.000
    H H7 0.17880 1.07680 0.36360 0.0790 Uiso calc R 1.000
    H H9 0.24500 0.51800 0.71600 0.0730 Uiso calc R 1.000
    H H10 0.07920 0.39670 0.62450 0.0800 Uiso calc R 1.000
    H H12 -0.31690 0.66430 0.89310 0.0720 Uiso calc R 1.000
    H H13 -0.15450 0.78950 0.98270 0.0680 Uiso calc R 1.000
    H H14A -0.27990 0.48930 0.61030 0.1050 Uiso calc R 1.000
    H H14B -0.33800 0.43100 0.77020 0.1050 Uiso calc R 1.000
    H H14C -0.18250 0.32780 0.66110 0.1050 Uiso calc R 1.000
loop_
    _atom_site_aniso_label
    _atom_site_aniso_U_11
    _atom_site_aniso_U_22
    _atom_site_aniso_U_33
    _atom_site_aniso_U_12
    _atom_site_aniso_U_13
    _atom_site_aniso_U_23
    S1 0.0441(3) 0.0466(3) 0.0429(2) -0.0104(2) -0.0093(2) -0.0033(2)
    O1 0.0451(7) 0.0608(8) 0.0641(8) -0.0050(6) -0.0149(6) -0.0001(6)
    O2 0.0579(8) 0.0586(8) 0.0416(6) -0.0118(6) -0.0084(5) -0.0055(6)
    N1 0.0467(9) 0.0452(9) 0.0461(8) -0.0127(8) -0.0018(6) -0.0058(7)
    C1 0.0891(17) 0.131(2) 0.0475(11) -0.0617(17) 0.0057(10) -0.0124(12)
    C2 0.0595(13) 0.0780(14) 0.0495(10) -0.0430(11) -0.0023(9) -0.0089(10)
    C3 0.0528(12) 0.0689(13) 0.0619(12) -0.0190(10) 0.0074(9) -0.0175(10)
    C4 0.0472(11) 0.0590(12) 0.0575(11) -0.0080(9) -0.0032(8) -0.0046(9)
    C5 0.0404(9) 0.0443(9) 0.0449(9) -0.0197(8) -0.0036(7) -0.0069(7)
    C6 0.0432(10) 0.0656(12) 0.0558(11) -0.0151(9) -0.0042(8) 0.0038(9)
    C7 0.0588(13) 0.0898(16) 0.0566(11) -0.0317(12) -0.0141(9) 0.0142(11)
    C8 0.0452(10) 0.0391(9) 0.0426(8) -0.0108(7) -0.0070(7) 0.0009(7)
    C9 0.0454(11) 0.0571(12) 0.0748(13) -0.0116(9) -0.0022(9) -0.0200(10)
    C10 0.0683(14) 0.0542(12) 0.0765(14) -0.0164(11) -0.0098(11) -0.0226(10)
    C11 0.0611(12) 0.0487(10) 0.0549(10) -0.0222(9) -0.0189(9) 0.0085(8)
    C12 0.0452(11) 0.0654(13) 0.0676(12) -0.0160(10) -0.0080(9) -0.0067(10)
    C13 0.0465(11) 0.0610(12) 0.0581(11) -0.0120(9) -0.0032(8) -0.0160(9)
    C14 0.0783(15) 0.0678(14) 0.0790(14) -0.0320(12) -0.0324(12) 0.0043(11)
_geom_special_details
;
Bond distances, angles etc. have been calculated using the rounded fractional
coordinates. All su's are estimated from the variances of the (full)
variance-covariance matrix. The cell esds are taken into account in the
estimation of distances, angles and torsion angles
;
loop_
    _geom_bond_atom_site_label_1
    _geom_bond_atom_site_label_2
    _geom_bond_site_symmetry_1
    _geom_bond_site_symmetry_2
    _geom_bond_distance
    _geom_bond_publ_flag
    S1 O1 . . 1.4217(14) no
    S1 O2 . . 1.4324(12) no
    S1 N1 . . 1.6276(16) no
    S1 C8 . . 1.7576(18) no
    N1 C5 . . 1.429(2) no
    N1 H1 . . 0.81(3) no
    C1 C2 . . 1.504(3) no
    C2 C7 . . 1.376(4) no
    C2 C3 . . 1.368(3) no
    C3 C4 . . 1.379(3) no
    C4 C5 . . 1.376(3) no
    C5 C6 . . 1.375(2) no
    C6 C7 . . 1.379(3) no
    C8 C13 . . 1.374(3) no
    C8 C9 . . 1.373(2) no
    C9 C10 . . 1.382(3) no
    C10 C11 . . 1.374(3) no
    C11 C14 . . 1.511(3) no
    C11 C12 . . 1.372(2) no
    C12 C13 . . 1.373(3) no
    C1 H1A . . 0.9600 no
    C1 H1B . . 0.9600 no
    C1 H1C . . 0.9600 no
    C3 H3 . . 0.9300 no
    C4 H4 . . 0.9300 no
    C6 H6 . . 0.9300 no
    C7 H7 . . 0.9300 no
    C9 H9 . . 0.9300 no
    C10 H10 . . 0.9300 no
    C12 H12 . . 0.9300 no
    C13 H13 . . 0.9300 no
    C14 H14A . . 0.9600 no
    C14 H14B . . 0.9600 no
    C14 H14C . . 0.9600 no
loop_
    _geom_contact_atom_site_label_1
    _geom_contact_atom_site_label_2
    _geom_contact_distance
    _geom_contact_site_symmetry_1
    _geom_contact_site_symmetry_2
    _geom_contact_publ_flag
    S1 H4 3.0400 . . no
    O1 C4 3.049(2) . . no
    O2 N1 2.904(2) . 2_577 no
    O2 C14 3.377(3) . 2_567 no
    O1 H4 2.4500 . . no
    O1 H9 2.6100 . . no
    O1 H12 2.8900 . 1_655 no
    O2 H13 2.6100 . . no
    O2 H1 2.11(3) . 2_577 no
    N1 O2 2.904(2) . 2_577 no
    N1 H1A 2.8000 . 2_676 no
    C2 C4 3.481(3) . 2_676 no
    C4 O1 3.049(2) . . no
    C4 C2 3.481(3) . 2_676 no
    C6 C6 3.595(3) . 2_576 no
    C6 C7 3.587(3) . 2_576 no
    C7 C6 3.587(3) . 2_576 no
    C14 O2 3.377(3) . 2_567 no
    C2 H14C 3.0800 . 2_566 no
    C5 H1A 3.0100 . 2_676 no
    C7 H6 3.0400 . 2_576 no
    H1 H6 2.3000 . . no
    H1 O2 2.11(3) . 2_577 no
    H1A N1 2.8000 . 2_676 no
    H1A C5 3.0100 . 2_676 no
    H1B H7 2.4300 . . no
    H1C H3 2.4700 . . no
    H3 H1C 2.4700 . . no
    H3 H9 2.5400 . 2_666 no
    H4 S1 3.0400 . . no
    H4 O1 2.4500 . . no
    H6 H1 2.3000 . . no
    H6 C7 3.0400 . 2_576 no
    H7 H1B 2.4300 . . no
    H9 O1 2.6100 . . no
    H9 H3 2.5400 . 2_666 no
    H10 H14C 2.4400 . . no
    H12 O1 2.8900 . 1_455 no
    H12 H14B 2.4500 . . no
    H13 O2 2.6100 . . no
    H14B H12 2.4500 . . no
    H14C H10 2.4400 . . no
    H14C C2 3.0800 . 2_566 no
loop_
    _geom_angle_atom_site_label_1
    _geom_angle_atom_site_label_2
    _geom_angle_atom_site_label_3
    _geom_angle_site_symmetry_1
    _geom_angle_site_symmetry_2
    _geom_angle_site_symmetry_3
    _geom_angle
    _geom_angle_publ_flag
    O1 S1 O2 . . . 119.28(8) no
    O1 S1 N1 . . . 108.52(9) no
    O1 S1 C8 . . . 108.38(8) no
    O2 S1 N1 . . . 104.26(8) no
    O2 S1 C8 . . . 108.41(8) no
    N1 S1 C8 . . . 107.41(8) no
    S1 N1 C5 . . . 123.93(13) no
    C5 N1 H1 . . . 112.3(13) no
    S1 N1 H1 . . . 114.3(16) no
    C1 C2 C7 . . . 121.5(2) no
    C1 C2 C3 . . . 121.5(2) no
    C3 C2 C7 . . . 117.01(18) no
    C2 C3 C4 . . . 122.9(2) no
    C3 C4 C5 . . . 119.16(18) no
    C4 C5 C6 . . . 119.03(16) no
    N1 C5 C6 . . . 118.64(16) no
    N1 C5 C4 . . . 122.18(16) no
    C5 C6 C7 . . . 120.51(18) no
    C2 C7 C6 . . . 121.4(2) no
    C9 C8 C13 . . . 119.86(17) no
    S1 C8 C9 . . . 119.76(14) no
    S1 C8 C13 . . . 120.37(13) no
    C8 C9 C10 . . . 119.12(17) no
    C9 C10 C11 . . . 121.65(16) no
    C10 C11 C14 . . . 121.20(17) no
    C10 C11 C12 . . . 118.13(17) no
    C12 C11 C14 . . . 120.68(17) no
    C11 C12 C13 . . . 121.15(17) no
    C8 C13 C12 . . . 120.09(16) no
    C2 C1 H1A . . . 109.00 no
    C2 C1 H1B . . . 110.00 no
    C2 C1 H1C . . . 109.00 no
    H1A C1 H1B . . . 109.00 no
    H1A C1 H1C . . . 109.00 no
    H1B C1 H1C . . . 109.00 no
    C2 C3 H3 . . . 118.00 no
    C4 C3 H3 . . . 119.00 no
    C3 C4 H4 . . . 120.00 no
    C5 C4 H4 . . . 120.00 no
    C5 C6 H6 . . . 120.00 no
    C7 C6 H6 . . . 120.00 no
    C2 C7 H7 . . . 119.00 no
    C6 C7 H7 . . . 119.00 no
    C8 C9 H9 . . . 120.00 no
    C10 C9 H9 . . . 120.00 no
    C9 C10 H10 . . . 119.00 no
    C11 C10 H10 . . . 119.00 no
    C11 C12 H12 . . . 119.00 no
    C13 C12 H12 . . . 119.00 no
    C8 C13 H13 . . . 120.00 no
    C12 C13 H13 . . . 120.00 no
    C11 C14 H14A . . . 109.00 no
    C11 C14 H14B . . . 109.00 no
    C11 C14 H14C . . . 110.00 no
    H14A C14 H14B . . . 109.00 no
    H14A C14 H14C . . . 109.00 no
    H14B C14 H14C . . . 109.00 no
loop_
    _geom_torsion_atom_site_label_1
    _geom_torsion_atom_site_label_2
    _geom_torsion_atom_site_label_3
    _geom_torsion_atom_site_label_4
    _geom_torsion_site_symmetry_1
    _geom_torsion_site_symmetry_2
    _geom_torsion_site_symmetry_3
    _geom_torsion_site_symmetry_4
    _geom_torsion
    _geom_torsion_publ_flag
    O1 S1 N1 C5 . . . . 56.26(18) no
    O2 S1 N1 C5 . . . . -175.62(16) no
    C8 S1 N1 C5 . . . . -60.71(18) no
    O1 S1 C8 C13 . . . . 155.34(14) no
    O2 S1 C8 C13 . . . . 24.51(16) no
    N1 S1 C8 C13 . . . . -87.60(15) no
    O2 S1 C8 C9 . . . . -156.51(14) no
    N1 S1 C8 C9 . . . . 91.38(15) no
    O1 S1 C8 C9 . . . . -25.69(16) no
    S1 N1 C5 C6 . . . . 134.31(16) no
    S1 N1 C5 C4 . . . . -50.0(2) no
    C3 C2 C7 C6 . . . . -1.5(4) no
    C1 C2 C7 C6 . . . . 179.9(2) no
    C7 C2 C3 C4 . . . . 0.2(4) no
    C1 C2 C3 C4 . . . . 178.9(2) no
    C2 C3 C4 C5 . . . . 1.2(4) no
    C3 C4 C5 C6 . . . . -1.4(3) no
    C3 C4 C5 N1 . . . . -177.08(19) no
    C4 C5 C6 C7 . . . . 0.3(3) no
    N1 C5 C6 C7 . . . . 176.04(19) no
    C5 C6 C7 C2 . . . . 1.3(3) no
    S1 C8 C9 C10 . . . . -177.84(13) no
    C13 C8 C9 C10 . . . . 1.2(3) no
    S1 C8 C13 C12 . . . . 178.40(14) no
    C9 C8 C13 C12 . . . . -0.6(3) no
    C8 C9 C10 C11 . . . . -1.4(3) no
    C9 C10 C11 C12 . . . . 1.0(3) no
    C9 C10 C11 C14 . . . . -178.98(17) no
    C10 C11 C12 C13 . . . . -0.5(3) no
    C14 C11 C12 C13 . . . . 179.57(17) no
    C11 C12 C13 C8 . . . . 0.2(3) no
loop_
    _geom_hbond_atom_site_label_D
    _geom_hbond_atom_site_label_H
    _geom_hbond_atom_site_label_A
    _geom_hbond_site_symmetry_A
    _geom_hbond_distance_DH
    _geom_hbond_distance_HA
    _geom_hbond_distance_DA
    _geom_hbond_angle_DHA
    _geom_hbond_publ_flag
    N1 H1 O2 2_577 0.81(3) 2.11(3) 2.904(2) 170(2) yes
    C4 H4 O1 . 0.93 2.45 3.049(2) 122 yes
