# Supplementary material for: 4-Methyl-N-(4-methyl­phen­yl)benzene­sulfonamide
Source: Acta Crystallogr Sect E Struct Rep Online. 2010 Mar 10;66(Pt 4):o786. doi: 10.1107/S1600536810008329 (PMC2983966; doi:10.1107/S1600536810008329)
Supplement: Supplementary file 2 [file e-66-0o786-Isup2.hkl]

# 
# h,k,l, Fc-squared, Fo-squared, sigma(Fo-squared) and status flag 
# 
data_I
_shelx_title ' 11 in P-1' 
_shelx_refln_list_code          4 
_shelx_F_calc_maximum       76.59 
_exptl_crystal_F_000       276.00 
_reflns_d_resolution_high  0.7478 
 
loop_ 
 _symmetry_equiv_pos_as_xyz 
 'x, y, z' 
 '-x, -y, -z' 
 
_cell_length_a     8.6419 
_cell_length_b     8.8016 
_cell_length_c     9.2509 
_cell_angle_alpha  88.187 
_cell_angle_beta   77.010 
_cell_angle_gamma  74.812 
 
_shelx_F_squared_multiplier     1.000 
 
loop_ 
 _refln_index_h 
 _refln_index_k 
 _refln_index_l 
 _refln_F_squared_calc 
 _refln_F_squared_meas 
 _refln_F_squared_sigma 
 _refln_observed_status 
   2   0   0      937.14      915.98      9.79 o 
   3   0   0     2153.82     2124.52     21.26 o 
   4   0   0      115.08      139.39      2.32 o 
   5   0   0      166.56      186.02      3.07 o 
   6   0   0       12.54       11.16      1.06 o 
   7   0   0       39.25       39.07      2.04 o 
   8   0   0       17.72       18.45      1.80 o 
   9   0   0        1.30        0.78      1.66 o 
  10   0   0        2.93        1.68      2.18 o 
 -10   1   0       24.86       26.55      5.51 o 
  -9   1   0        0.05        2.40      1.90 o 
  -8   1   0        3.42       -0.02      1.38 o 
  -7   1   0       63.58       59.23      2.26 o 
  -6   1   0       93.80       92.80      2.36 o 
  -5   1   0       82.57       79.65      2.03 o 
  -4   1   0      358.99      378.97      5.99 o 
  -3   1   0      708.11      713.80      8.65 o 
  -2   1   0       21.88       19.67      0.82 o 
   2   1   0       91.13      103.14      1.41 o 
   3   1   0       60.66       56.36      1.21 o 
   4   1   0       85.98       78.08      1.69 o 
   5   1   0       55.98       74.84      2.05 o 
   6   1   0       11.09        9.37      0.96 o 
   7   1   0       45.66       50.77      2.75 o 
   8   1   0        7.39        6.68      1.62 o 
   9   1   0       28.58       32.03      9.64 o 
  10   1   0        6.73        7.56      2.56 o 
  11   1   0        3.62        1.67      3.31 o 
 -10   2   0        3.23        3.57      2.58 o 
  -9   2   0       10.85       11.41      2.84 o 
  -8   2   0       44.69       43.57      3.18 o 
  -7   2   0       37.17       30.35      2.22 o 
  -6   2   0       10.16       12.57      1.34 o 
  -5   2   0       53.72       47.88      1.94 o 
  -4   2   0      563.72      601.79      9.01 o 
  -3   2   0        1.27        0.49      0.39 o 
  -2   2   0      364.56      394.80      5.43 o 
  -1   2   0      173.32      144.42      2.62 o 
   0   2   0        8.10        6.02      0.39 o 
   1   2   0     1617.30     1677.11     17.76 o 
   2   2   0       67.51       67.13      1.42 o 
   3   2   0      264.46      234.54      3.32 o 
   4   2   0      110.68      109.32      1.80 o 
   5   2   0       40.48       44.50      1.62 o 
   6   2   0       33.21       38.02      2.15 o 
   7   2   0       26.31       25.06      2.01 o 
   8   2   0       72.99       73.86      5.79 o 
   9   2   0        7.83        6.58      2.12 o 
  10   2   0       37.53       41.37      4.58 o 
  11   2   0        0.05       -1.95      2.49 o 
  -9   3   0        9.33       12.78      3.07 o 
  -8   3   0        0.63       -1.05      1.05 o 
  -7   3   0        9.09        7.90      2.59 o 
  -6   3   0       59.50       55.19      3.11 o 
  -5   3   0        5.70        7.18      1.23 o 
  -4   3   0       66.25       54.20      2.00 o 
  -3   3   0       77.66       85.67      2.40 o 
  -1   3   0       47.29       51.25      1.27 o 
   0   3   0       79.03       84.60      1.59 o 
   2   3   0     1208.08     1173.25     12.79 o 
   3   3   0      247.02      237.39      3.44 o 
   4   3   0      157.76      161.23      3.15 o 
   5   3   0       98.37       89.94      1.80 o 
   6   3   0       36.69       35.78      2.00 o 
   7   3   0      478.77      472.04     10.86 o 
   8   3   0       15.21       13.53      1.84 o 
   9   3   0       42.26       43.11      4.29 o 
  10   3   0        0.02       -1.32      1.59 o 
  11   3   0        0.00        1.70      2.18 o 
  -9   4   0        7.79        5.95      2.78 o 
  -8   4   0        6.75        3.25      2.74 o 
  -7   4   0        0.07       -0.16      1.40 o 
  -6   4   0        1.65        1.67      1.41 o 
  -5   4   0       27.54       27.02      2.06 o 
  -4   4   0       73.54       80.91      4.06 o 
  -3   4   0      129.10      124.75      3.59 o 
  -2   4   0       40.19       43.13      1.55 o 
  -1   4   0      370.56      369.26      5.25 o 
   0   4   0      155.58      140.25      3.16 o 
   1   4   0      102.14      118.16      2.37 o 
   2   4   0      558.02      546.45      6.88 o 
   3   4   0      581.64      581.75      7.96 o 
   4   4   0       63.65       68.62      1.95 o 
   5   4   0       64.43       65.21      2.18 o 
   6   4   0      306.26      307.79      6.04 o 
   7   4   0       53.79       47.05      3.02 o 
   8   4   0        1.97        0.26      1.39 o 
   9   4   0        0.35        2.56      1.71 o 
  10   4   0        0.05       -1.47      1.47 o 
  11   4   0        0.53       -1.38      1.86 o 
  -8   5   0       10.46       10.63      2.95 o 
  -7   5   0        8.33        6.19      2.39 o 
  -6   5   0        0.91       -0.32      1.78 o 
  -5   5   0       49.55       52.41      3.70 o 
  -4   5   0      234.70      247.25      7.33 o 
  -3   5   0       17.23       16.70      1.65 o 
  -2   5   0      101.84      106.21      2.89 o 
  -1   5   0      156.41      163.28      3.61 o 
   0   5   0        1.94        1.65      0.61 o 
   1   5   0       64.97       61.78      2.13 o 
   2   5   0        6.16        6.41      1.07 o 
   3   5   0     1081.55     1116.73     14.35 o 
   4   5   0      306.11      293.77      5.50 o 
   5   5   0        6.69        5.89      0.90 o 
   6   5   0       69.15       76.84      2.17 o 
   7   5   0        7.54        4.37      1.15 o 
   8   5   0       11.25       10.67      2.22 o 
   9   5   0       13.29       18.23      4.52 o 
  10   5   0        0.09        0.69      1.86 o 
  11   5   0        4.37        3.72      2.40 o 
  -7   6   0        4.64        8.88      2.88 o 
  -6   6   0        7.84        8.86      2.55 o 
  -5   6   0       24.42       21.65      2.75 o 
  -4   6   0        2.25        1.27      1.61 o 
  -3   6   0       12.52       11.53      1.42 o 
  -2   6   0       61.81       64.98      3.20 o 
  -1   6   0        0.17       -0.01      0.44 o 
   0   6   0        1.79        1.39      0.64 o 
   1   6   0       32.50       32.43      1.72 o 
   2   6   0      254.73      261.87      5.90 o 
   3   6   0      255.55      253.57      5.81 o 
   4   6   0       79.53       77.99      2.90 o 
   5   6   0      178.25      182.22      4.91 o 
   6   6   0        1.21        0.48      0.78 o 
   7   6   0       17.67       18.36      2.29 o 
   8   6   0        6.44        3.76      2.51 o 
   9   6   0        0.48        1.03      1.98 o 
  10   6   0       10.95       13.91      2.99 o 
  -6   7   0        0.21       -1.21      2.09 o 
  -5   7   0       32.76       32.64      3.70 o 
  -4   7   0       37.21       39.30      3.25 o 
  -3   7   0       14.57       11.73      1.61 o 
  -2   7   0       50.55       52.53      2.93 o 
  -1   7   0       22.88       23.36      1.51 o 
   0   7   0      116.21      111.50      3.78 o 
   1   7   0       16.19       13.60      1.12 o 
   2   7   0        1.64        2.48      0.72 o 
   3   7   0      136.78      127.53      3.36 o 
   4   7   0       74.31       66.30      2.86 o 
   5   7   0       52.48       45.09      3.18 o 
   6   7   0       93.86       84.79      4.01 o 
   7   7   0        0.96        1.53      1.32 o 
   8   7   0        2.43        2.96      1.56 o 
   9   7   0       12.37       15.63      2.67 o 
  10   7   0        1.36        1.95      2.12 o 
  -5   8   0        2.88        0.85      1.64 o 
  -4   8   0        3.24        3.68      2.71 o 
  -3   8   0       21.33       21.80      2.22 o 
  -2   8   0        7.12        6.96      1.40 o 
  -1   8   0      123.13      132.92      4.45 o 
   0   8   0        0.02       -0.80      0.80 o 
   1   8   0       44.32       44.26      2.67 o 
   2   8   0       40.93       42.91      3.53 o 
   3   8   0        8.84       10.36      2.00 o 
   4   8   0       41.61       38.23      3.28 o 
   5   8   0       44.29       40.36      3.92 o 
   6   8   0        1.76        2.37      1.39 o 
   7   8   0        4.11        8.50      1.88 o 
   8   8   0        7.94        7.72      2.91 o 
   9   8   0        0.00       -1.78      1.78 o 
  -4   9   0        0.05       -1.02      1.44 o 
  -3   9   0        1.48       -0.36      1.39 o 
  -2   9   0       25.67       29.62      2.79 o 
  -1   9   0        7.48        5.91      2.31 o 
   0   9   0       43.83       43.19      2.89 o 
   1   9   0        2.92        1.14      1.28 o 
   2   9   0       10.11       10.24      2.13 o 
   3   9   0        5.34        4.66      1.50 o 
   4   9   0        6.24        5.55      1.59 o 
   5   9   0        0.65       -0.11      1.76 o 
   6   9   0        2.10        3.01      1.59 o 
   7   9   0        0.03       -0.14      1.42 o 
   8   9   0        8.08        4.55      1.92 o 
   9   9   0       22.12       21.26      3.68 o 
  -3  10   0        0.08        0.89      2.63 o 
  -2  10   0        3.32        1.81      1.46 o 
  -1  10   0       18.69       17.98      2.22 o 
   0  10   0        0.05        0.19      1.25 o 
   1  10   0        1.30        0.88      1.22 o 
   2  10   0       18.08       13.30      2.22 o 
   3  10   0        0.31       -0.05      1.33 o 
   4  10   0        0.03        0.49      1.33 o 
   5  10   0        2.73        2.60      1.55 o 
   6  10   0        0.09        1.74      1.60 o 
   7  10   0       19.43       19.64      2.91 o 
   8  10   0        7.05       14.10      3.24 o 
  -1  11   0        4.36       -1.70      3.05 o 
   0  11   0        0.43        1.82      1.53 o 
   1  11   0       24.44       24.87      3.60 o 
   2  11   0       12.82       12.33      2.43 o 
   3  11   0        0.02        0.73      1.53 o 
   4  11   0        0.53        0.37      1.62 o 
   5  11   0        0.06        0.76      2.63 o 
   6  11   0       14.52       21.17      3.65 o 
  -6 -11   1        0.40        2.56      2.22 o 
  -5 -11   1        7.91        9.11      2.31 o 
  -4 -11   1        0.96        2.08      1.77 o 
  -3 -11   1        0.08        1.65      1.63 o 
  -2 -11   1        0.02        0.58      1.52 o 
  -1 -11   1        6.44        8.95      2.23 o 
   0 -11   1       14.59       14.90      2.20 o 
   1 -11   1        0.92        0.00      2.69 o 
  -7 -10   1        3.90        6.71      2.19 o 
  -6 -10   1        3.56        2.73      1.72 o 
  -5 -10   1       18.95       22.07      2.87 o 
  -4 -10   1        9.11       12.74      2.26 o 
  -3 -10   1       25.93       24.30      2.78 o 
  -2 -10   1       36.82       46.64      3.74 o 
  -1 -10   1       21.72       22.12      3.02 o 
   0 -10   1       12.84       14.89      2.00 o 
   1 -10   1        7.60        9.23      1.85 o 
   2 -10   1        0.12       -0.49      1.07 o 
   3 -10   1        0.81       -1.32      1.32 o 
  -8  -9   1        4.83        5.51      2.38 o 
  -7  -9   1        7.56        4.65      1.81 o 
  -6  -9   1       33.26       32.73      3.23 o 
  -5  -9   1       28.04       31.79      3.16 o 
  -4  -9   1       19.31       21.87      2.62 o 
  -3  -9   1       23.89       24.23      2.63 o 
  -2  -9   1       29.57       27.73      2.75 o 
  -1  -9   1        0.37        0.05      1.21 o 
   0  -9   1        8.67        7.08      1.45 o 
   1  -9   1        0.09       -0.90      1.05 o 
   2  -9   1        0.95        0.81      1.39 o 
   3  -9   1        1.54        0.94      1.36 o 
   4  -9   1        0.11       -1.56      1.56 o 
  -9  -8   1        3.56        2.51      2.55 o 
  -8  -8   1        0.43        0.66      1.67 o 
  -7  -8   1       31.53       34.13      4.35 o 
  -6  -8   1        5.40        5.88      1.97 o 
  -5  -8   1       19.06       20.62      2.47 o 
  -4  -8   1       23.49       22.64      2.46 o 
  -3  -8   1       10.47       10.04      1.40 o 
  -2  -8   1        3.04        2.23      1.12 o 
  -1  -8   1       67.55       57.63      2.58 o 
   0  -8   1       28.96       23.99      2.05 o 
   1  -8   1        1.65        2.06      1.43 o 
   2  -8   1       26.29       25.01      2.57 o 
   3  -8   1        1.39        1.11      1.09 o 
   4  -8   1        0.19       -0.84      1.31 o 
   5  -8   1        0.10       -1.49      1.49 o 
   6  -8   1        4.00        7.88      2.15 o 
 -10  -7   1        0.47        2.28      2.23 o 
  -9  -7   1        5.36        4.35      2.15 o 
  -8  -7   1       30.88       26.45      3.07 o 
  -7  -7   1        0.58        1.23      1.52 o 
  -6  -7   1       11.54       11.47      1.91 o 
  -5  -7   1       27.86       29.04      2.19 o 
  -4  -7   1        1.76        1.84      0.92 o 
  -3  -7   1       54.74       45.21      2.51 o 
  -2  -7   1      165.07      176.09      4.69 o 
  -1  -7   1        0.20        0.39      0.64 o 
   0  -7   1       53.61       54.14      2.37 o 
   1  -7   1       54.15       50.89      2.38 o 
   2  -7   1      102.27      102.78      3.36 o 
   3  -7   1       33.54       34.01      2.45 o 
   4  -7   1      111.89      114.26      5.85 o 
   5  -7   1       69.49       75.38      6.26 o 
   6  -7   1       25.51       30.16      3.30 o 
   7  -7   1        8.75       10.71      3.20 o 
 -10  -6   1        1.97        4.01      2.29 o 
  -9  -6   1        5.14        6.47      2.22 o 
  -8  -6   1        2.90        1.64      1.60 o 
  -7  -6   1       12.28       13.32      1.28 o 
  -6  -6   1       41.60       39.45      2.50 o 
  -5  -6   1       69.56       70.76      2.95 o 
  -4  -6   1       74.12       66.64      2.64 o 
  -3  -6   1       24.07       24.77      1.75 o 
  -2  -6   1      476.19      506.84     13.07 o 
  -1  -6   1      116.78      115.81      3.12 o 
   0  -6   1        0.01       -0.42      0.42 o 
   1  -6   1      163.97      165.78      3.92 o 
   2  -6   1      104.38       99.63      2.98 o 
   3  -6   1      298.92      317.42      7.37 o 
   4  -6   1       51.23       61.23      3.75 o 
   5  -6   1        2.98        1.54      1.61 o 
   6  -6   1        7.86        6.55      3.28 o 
   7  -6   1        9.29        7.40      2.74 o 
 -10  -5   1        1.63        1.63      2.01 o 
  -9  -5   1       16.65       14.76      2.78 o 
  -8  -5   1        0.00       -1.19      1.19 o 
  -7  -5   1      114.67      108.56      2.97 o 
  -6  -5   1      179.48      182.09      4.98 o 
  -5  -5   1       72.34       64.49      3.87 o 
  -4  -5   1      298.71      307.63      5.99 o 
  -3  -5   1     1209.23     1192.86     16.81 o 
  -2  -5   1        4.41        2.01      0.55 o 
  -1  -5   1      392.02      381.38      5.50 o 
   0  -5   1        3.85        6.02      0.75 o 
   1  -5   1        6.54        6.05      0.73 o 
   2  -5   1      173.64      174.47      3.54 o 
   3  -5   1        1.09        1.24      0.67 o 
   4  -5   1       29.21       25.38      2.47 o 
   5  -5   1        2.85        2.79      1.47 o 
   6  -5   1        4.12        3.00      1.87 o 
   7  -5   1        6.73        8.18      2.54 o 
   8  -5   1        0.70       -1.66      1.66 o 
 -10  -4   1        9.64        9.94      2.76 o 
  -9  -4   1        8.16        6.01      3.25 o 
  -8  -4   1       14.58       16.73      5.65 o 
  -7  -4   1       38.72       38.82      2.81 o 
  -6  -4   1       14.57       15.09      1.13 o 
  -5  -4   1       37.63       35.39      1.83 o 
  -4  -4   1      267.07      263.49      5.18 o 
  -3  -4   1        7.29        7.36      0.92 o 
  -2  -4   1      817.03      820.13     10.63 o 
   0  -4   1       82.58       79.12      2.52 o 
   1  -4   1      168.93      165.85      3.10 o 
   2  -4   1       67.71       71.51      1.92 o 
   3  -4   1        4.72        5.16      0.84 o 
   4  -4   1        1.88        4.20      1.31 o 
   5  -4   1        1.20        1.62      1.05 o 
   6  -4   1        7.83        9.38      1.97 o 
   7  -4   1        1.20       -0.12      1.58 o 
   8  -4   1        1.68        1.53      1.88 o 
   9  -4   1       12.18        7.92      3.67 o 
 -11  -3   1        0.69        1.54      3.22 o 
 -10  -3   1        5.94        7.85      2.71 o 
  -9  -3   1       11.18       10.22      2.46 o 
  -8  -3   1        4.61        6.37      1.57 o 
  -7  -3   1       17.00       18.12      1.80 o 
  -6  -3   1       23.01       23.69      1.21 o 
  -5  -3   1        2.05        1.25      0.62 o 
  -4  -3   1       15.49       17.38      0.97 o 
  -3  -3   1      243.48      233.79      3.46 o 
  -2  -3   1        7.71        9.63      0.73 o 
  -1  -3   1      619.89      671.70      7.59 o 
   0  -3   1        1.72        0.82      0.31 o 
   1  -3   1       22.67       24.13      0.89 o 
   2  -3   1       43.30       39.73      1.35 o 
   3  -3   1       42.70       47.41      1.51 o 
   4  -3   1        3.66        4.21      1.26 o 
   5  -3   1      110.01      130.33      3.69 o 
   6  -3   1        5.93        6.52      1.39 o 
   7  -3   1       15.61       15.50      2.20 o 
   8  -3   1        5.66       12.46      2.66 o 
   9  -3   1        0.48       -2.06      2.29 o 
 -10  -2   1        1.96        2.68      2.02 o 
  -9  -2   1       21.14       22.90      8.96 o 
  -8  -2   1        1.67        2.92      1.61 o 
  -7  -2   1       71.26       71.40      3.92 o 
  -6  -2   1       12.52       11.20      1.28 o 
  -4  -2   1       16.21       18.72      0.83 o 
  -3  -2   1        5.79        5.65      0.63 o 
  -2  -2   1      681.62      674.14      8.09 o 
  -1  -2   1      157.21      163.27      2.30 o 
   0  -2   1     4724.30     5098.28    112.38 o 
   1  -2   1     2109.40     2104.64     23.34 o 
   2  -2   1       72.17       92.66      1.68 o 
   3  -2   1      373.80      339.42      5.28 o 
   4  -2   1      819.40      898.24     23.98 o 
   5  -2   1        6.41        7.63      1.10 o 
   6  -2   1       83.31       86.74      3.05 o 
   7  -2   1       22.02       17.92      1.92 o 
   8  -2   1       20.47       18.32      2.06 o 
   9  -2   1       15.93       19.50      5.26 o 
  10  -2   1        0.03        0.88      2.13 o 
 -10  -1   1        0.67       -0.42      2.01 o 
  -9  -1   1        0.76        3.16      2.60 o 
  -8  -1   1       42.91       39.87      5.24 o 
  -7  -1   1       49.28       51.39      2.90 o 
  -6  -1   1      137.79      151.98      6.73 o 
  -5  -1   1       15.05       13.95      1.05 o 
  -4  -1   1       50.59       58.83      1.33 o 
  -3  -1   1      165.99      193.44      2.39 o 
  -2  -1   1        1.86        1.68      0.31 o 
  -1  -1   1      868.02      885.80     10.09 o 
   1  -1   1      640.45      636.97      7.36 o 
   2  -1   1      283.79      240.85      3.02 o 
   3  -1   1      901.94      978.88     11.49 o 
   4  -1   1      213.84      258.55      4.78 o 
   5  -1   1      145.06      129.68      4.86 o 
   6  -1   1       16.13       11.51      1.05 o 
   7  -1   1       97.77       97.03      2.67 o 
   8  -1   1       10.02       10.11      1.54 o 
   9  -1   1        1.16        5.54      2.07 o 
  10  -1   1       10.92       13.92      4.89 o 
 -10   0   1       17.84       20.67      3.75 o 
  -9   0   1       11.96       12.57      3.25 o 
  -8   0   1      115.91      117.64      4.09 o 
  -7   0   1      221.22      205.83      4.59 o 
  -6   0   1        0.20       -0.27      0.59 o 
  -4   0   1      295.27      376.38      5.05 o 
  -3   0   1      100.62       89.54      1.40 o 
  -2   0   1      518.13      471.91      4.80 o 
  -1   0   1      727.07      712.12      9.34 o 
   2   0   1       11.21       10.86      0.55 o 
   3   0   1      158.78      136.92      1.80 o 
   4   0   1      360.87      313.26      3.82 o 
   5   0   1       19.07       18.67      0.99 o 
   6   0   1      339.39      349.77      5.65 o 
   7   0   1        0.58       -0.60      0.60 o 
   8   0   1       11.69       12.15      1.58 o 
   9   0   1        0.05       -0.08      1.64 o 
  10   0   1        1.61        1.59      1.95 o 
  11   0   1        2.25        5.07      2.68 o 
 -10   1   1       10.02       17.08      7.77 o 
  -9   1   1       45.24       45.80      4.70 o 
  -8   1   1       11.83       10.95      1.72 o 
  -7   1   1       16.76       18.34      1.63 o 
  -6   1   1      136.28      148.54      3.44 o 
  -5   1   1        0.01        1.08      0.55 o 
  -4   1   1      228.33      220.16      3.95 o 
  -3   1   1      802.16      844.33     10.76 o 
  -2   1   1       10.50       10.53      0.62 o 
  -1   1   1     1875.34     1754.07     20.89 o 
   1   1   1      933.22      926.70     13.12 o 
   2   1   1     5865.82     5653.59    189.40 o 
   3   1   1      581.56      620.20      7.07 o 
   4   1   1       61.01       56.59      1.30 o 
   5   1   1      652.37      635.31      8.51 o 
   6   1   1       27.39       26.23      1.25 o 
   7   1   1      190.53      195.13      4.63 o 
   8   1   1        8.54        7.42      1.58 o 
   9   1   1       18.63       21.21      3.06 o 
  10   1   1       12.63       15.15      3.82 o 
  11   1   1        3.93        5.78      2.88 o 
  -9   2   1       10.79       12.21      2.95 o 
  -8   2   1       28.22       31.15      2.55 o 
  -7   2   1        8.64        8.49      1.50 o 
  -6   2   1        0.07        0.33      1.02 o 
  -5   2   1      129.35      136.37      2.97 o 
  -4   2   1       52.83       66.14      1.85 o 
  -3   2   1      209.55      257.76      3.76 o 
  -2   2   1        6.72        5.88      0.48 o 
  -1   2   1     1010.95     1063.74     15.11 o 
   0   2   1     1164.27     1133.29     16.10 o 
   1   2   1     2249.34     2302.56     26.93 o 
   3   2   1      113.10       90.55      2.08 o 
   4   2   1      102.17      115.26      2.27 o 
   5   2   1      232.28      230.96      3.84 o 
   6   2   1       76.39       81.08      2.54 o 
   7   2   1        1.77        2.40      1.25 o 
   8   2   1        3.87        4.51      1.35 o 
   9   2   1        1.30        0.50      1.61 o 
  10   2   1        0.01        1.03      1.67 o 
  11   2   1        1.07        1.95      2.02 o 
  -9   3   1        5.59        6.14      3.45 o 
  -8   3   1        1.69        2.80      1.48 o 
  -7   3   1        0.37        1.43      2.27 o 
  -6   3   1       39.63       37.05      2.62 o 
  -5   3   1        1.33        0.77      1.07 o 
  -4   3   1      199.03      210.44      3.87 o 
  -3   3   1        2.80        2.68      0.70 o 
  -2   3   1      531.57      564.32     10.03 o 
  -1   3   1      108.11      102.77      1.94 o 
   0   3   1      296.33      281.77      3.85 o 
   1   3   1     1754.80     1808.96     18.90 o 
   2   3   1      474.89      547.32      6.26 o 
   3   3   1     2313.47     2490.14     28.40 o 
   4   3   1      263.22      281.96      5.95 o 
   5   3   1        5.63        4.85      0.79 o 
   6   3   1      168.54      168.01      3.51 o 
   7   3   1       37.66       43.87      2.32 o 
   8   3   1       33.30       28.01      3.09 o 
   9   3   1       15.92       20.99      5.26 o 
  10   3   1        2.92        3.63      2.11 o 
  11   3   1        3.83        3.82      2.25 o 
  -8   4   1        2.10        3.93      1.63 o 
  -7   4   1        0.42       -0.47      1.50 o 
  -6   4   1        0.04       -1.15      1.15 o 
  -5   4   1       20.22       17.03      2.11 o 
  -4   4   1        0.50        0.90      0.85 o 
  -3   4   1      170.47      167.44      4.28 o 
  -2   4   1       88.43       94.93      2.86 o 
  -1   4   1       62.00       56.05      1.80 o 
   0   4   1      239.51      269.04      4.20 o 
   1   4   1       17.34       20.86      0.87 o 
   2   4   1      128.27      132.44      2.30 o 
   3   4   1      100.99      122.26      2.14 o 
   4   4   1      848.18      835.39     11.08 o 
   5   4   1      151.28      136.54      3.23 o 
   6   4   1      162.07      147.54      3.89 o 
   7   4   1      331.52      302.67      8.88 o 
   8   4   1        4.43        6.37      2.63 o 
   9   4   1       24.43       18.84      2.94 o 
  10   4   1        6.59        6.49      2.31 o 
  11   4   1        2.34        7.64      3.48 o 
  -8   5   1        7.11       12.62      6.47 o 
  -7   5   1       27.08       35.92      4.18 o 
  -6   5   1        4.96        5.40      4.07 o 
  -5   5   1       50.88       48.86      4.15 o 
  -4   5   1      360.61      369.12     14.70 o 
  -3   5   1      121.64      127.39      3.90 o 
  -2   5   1       22.07       20.80      1.45 o 
  -1   5   1       11.28        9.86      0.99 o 
   1   5   1        8.77        7.63      0.64 o 
   2   5   1       35.83       34.38      1.20 o 
   3   5   1      397.08      429.13      5.76 o 
   4   5   1      447.13      416.21      6.53 o 
   5   5   1       43.14       42.90      1.92 o 
   6   5   1        0.59       -0.42      0.65 o 
   7   5   1       29.69       26.48      2.01 o 
   8   5   1       12.92       10.57      1.91 o 
   9   5   1       59.51       53.26      6.13 o 
  10   5   1        5.88        6.64      4.07 o 
  11   5   1        7.45        4.46      2.36 o 
  -7   6   1        0.14        0.14      1.96 o 
  -6   6   1       29.19       29.16      3.35 o 
  -5   6   1       93.88       95.91      5.03 o 
  -4   6   1       77.00       78.99      5.93 o 
  -3   6   1       33.20       30.58      2.72 o 
  -2   6   1       73.65       66.56      2.22 o 
  -1   6   1        0.75        2.43      0.77 o 
   0   6   1       41.68       43.04      2.36 o 
   1   6   1        1.04        0.54      0.46 o 
   2   6   1       11.34       11.24      0.83 o 
   3   6   1      320.70      327.48      5.44 o 
   4   6   1       24.08       23.24      1.30 o 
   5   6   1      422.78      411.99      8.13 o 
   6   6   1       13.50       12.86      0.89 o 
   7   6   1        3.45        3.19      1.36 o 
   8   6   1      102.58       99.81      6.22 o 
   9   6   1        4.94        1.46      1.58 o 
  10   6   1       17.14       19.91      7.55 o 
  11   6   1        8.18       13.40      3.22 o 
  -6   7   1        0.02       -0.42      1.96 o 
  -5   7   1        2.22        3.72      2.04 o 
  -4   7   1       10.58       11.02      2.59 o 
  -3   7   1        3.34        1.65      1.10 o 
  -2   7   1       33.51       35.94      2.29 o 
  -1   7   1       42.68       40.43      2.49 o 
   0   7   1       20.91       16.34      1.72 o 
   1   7   1       45.65       46.12      1.97 o 
   2   7   1        0.82        0.16      0.51 o 
   3   7   1      105.09      111.58      5.01 o 
   4   7   1      210.32      209.86      4.66 o 
   5   7   1       64.21       61.09      2.83 o 
   6   7   1       68.98       70.83      4.14 o 
   7   7   1       13.52       17.64      2.29 o 
   8   7   1       11.23        9.80      2.54 o 
   9   7   1       15.90       16.58      2.71 o 
  10   7   1        8.36       11.98      4.83 o 
  -5   8   1        2.02        2.41      1.69 o 
  -4   8   1        0.79        2.75      1.52 o 
  -3   8   1       21.70       18.78      2.37 o 
  -2   8   1       11.16       11.63      2.32 o 
  -1   8   1       19.88       17.00      1.85 o 
   0   8   1       98.42       99.69      3.66 o 
   1   8   1        9.34        9.47      1.46 o 
   2   8   1      140.20      138.61      4.25 o 
   3   8   1      125.46      126.48      4.80 o 
   4   8   1        7.56        6.23      1.65 o 
   5   8   1       63.33       71.64      5.66 o 
   6   8   1        1.28        0.88      1.25 o 
   7   8   1       26.33       34.45      4.64 o 
   8   8   1        7.64        8.59      2.04 o 
   9   8   1        0.02        1.20      2.26 o 
  10   8   1        0.14        0.67      2.13 o 
  -4   9   1        6.14       14.02      3.00 o 
  -3   9   1        0.53        2.54      1.55 o 
  -2   9   1       16.23       17.72      2.08 o 
  -1   9   1       46.90       45.03      3.90 o 
   0   9   1        3.34        2.52      1.19 o 
   1   9   1       74.90       78.72      4.18 o 
   2   9   1       32.35       30.52      2.86 o 
   3   9   1       22.17       25.48      3.19 o 
   4   9   1        0.01       -1.02      1.02 o 
   5   9   1        0.12        0.45      1.26 o 
   6   9   1        6.30        8.60      1.98 o 
   7   9   1        0.42        2.91      1.60 o 
   8   9   1        8.14        9.70      2.24 o 
   9   9   1        2.82        3.67      2.88 o 
  -2  10   1        0.04        2.77      3.39 o 
  -1  10   1       11.64       15.23      1.86 o 
   0  10   1       24.23       27.20      2.55 o 
   1  10   1        4.58        4.56      1.95 o 
   2  10   1        1.11        0.27      2.55 o 
   3  10   1       12.54       12.64      2.19 o 
   4  10   1        6.39        6.80      1.85 o 
   5  10   1        1.89        2.50      1.52 o 
   6  10   1        0.84        2.89      1.57 o 
   7  10   1       12.37       10.81      2.94 o 
   8  10   1        7.53        9.72      3.90 o 
   0  11   1        4.14        5.73      2.40 o 
   1  11   1        1.68        2.95      1.74 o 
   2  11   1        0.75        3.77      2.15 o 
   3  11   1        0.20       -1.48      1.64 o 
   4  11   1        1.63        3.45      3.25 o 
   5  11   1        0.04        0.03      1.85 o 
   6  11   1        2.97        0.79      3.05 o 
  -5 -11   2        4.46        8.75      2.23 o 
  -4 -11   2        3.08        3.44      1.81 o 
  -3 -11   2        1.06        0.61      1.72 o 
  -2 -11   2       24.71       27.11      3.51 o 
  -1 -11   2        5.43        6.61      2.13 o 
   0 -11   2        8.69       10.93      2.43 o 
  -7 -10   2        3.67        8.43      3.54 o 
  -6 -10   2        1.03        0.39      1.66 o 
  -5 -10   2        1.26        0.08      1.52 o 
  -4 -10   2        6.57        8.32      2.04 o 
  -3 -10   2        7.88        8.03      2.01 o 
  -2 -10   2        0.34        1.45      1.41 o 
  -1 -10   2       15.23       20.43      2.70 o 
   0 -10   2        7.42        5.43      1.55 o 
   1 -10   2        5.45        6.76      1.83 o 
   2 -10   2        0.61        0.16      1.61 o 
   3 -10   2        0.57        0.95      1.50 o 
  -8  -9   2        3.26        8.71      2.47 o 
  -7  -9   2        0.58       -0.71      1.51 o 
  -6  -9   2        4.65        5.18      1.85 o 
  -5  -9   2       23.08       27.53      2.97 o 
  -4  -9   2        0.09        0.21      1.27 o 
  -3  -9   2       35.95       30.18      2.92 o 
  -2  -9   2       17.83       19.27      3.10 o 
  -1  -9   2        0.28       -1.56      2.10 o 
   0  -9   2       15.57       18.92      2.03 o 
   1  -9   2        4.82        1.99      1.21 o 
   2  -9   2        8.70        6.83      2.09 o 
   3  -9   2        0.01        0.34      1.24 o 
   4  -9   2        0.82       -0.17      1.55 o 
  -9  -8   2        3.81        4.03      4.89 o 
  -8  -8   2        0.09       -2.60      2.60 o 
  -7  -8   2        4.84        3.99      1.72 o 
  -6  -8   2       10.85        9.20      2.00 o 
  -5  -8   2        2.75        4.15      1.56 o 
  -4  -8   2       57.58       55.84      4.30 o 
  -3  -8   2        0.53        0.19      1.89 o 
  -2  -8   2       36.19       40.06      2.55 o 
  -1  -8   2       17.09       17.05      1.76 o 
   1  -8   2        2.42        1.94      1.05 o 
   2  -8   2        0.21       -0.07      1.03 o 
   3  -8   2        0.31       -1.02      1.04 o 
   4  -8   2        1.96        0.86      1.25 o 
   5  -8   2        5.03        6.34      2.04 o 
   6  -8   2        0.14       -0.96      3.25 o 
  -9  -7   2        0.01        0.82      1.83 o 
  -8  -7   2        2.50        3.19      2.60 o 
  -7  -7   2       14.07       13.61      2.32 o 
  -6  -7   2        6.29        8.66      2.09 o 
  -5  -7   2      139.21      135.53      6.20 o 
  -4  -7   2        9.76       11.81      1.81 o 
  -3  -7   2      210.54      213.14      5.48 o 
  -2  -7   2       55.05       53.25      2.70 o 
  -1  -7   2       37.71       34.65      3.07 o 
   0  -7   2        0.98       -0.16      0.63 o 
   1  -7   2        6.94        6.06      1.07 o 
   2  -7   2        3.08        1.78      0.97 o 
   3  -7   2        1.88        1.62      1.29 o 
   4  -7   2        0.78        0.99      1.08 o 
   5  -7   2        7.09        5.80      1.74 o 
   6  -7   2        3.49        6.54      2.18 o 
   7  -7   2        1.87        0.87      2.06 o 
 -10  -6   2        6.59        3.87      2.35 o 
  -9  -6   2       28.20       38.48      4.33 o 
  -8  -6   2        0.28       -0.55      1.42 o 
  -7  -6   2        0.05       -0.52      1.02 o 
  -6  -6   2       40.91       39.55      2.60 o 
  -5  -6   2       35.71       32.64      2.24 o 
  -4  -6   2      134.52      139.44      4.09 o 
  -3  -6   2       53.23       51.77      2.75 o 
  -2  -6   2       11.57       14.09      1.35 o 
  -1  -6   2       85.21       82.55      2.81 o 
   0  -6   2       55.20       53.20      2.07 o 
   1  -6   2      199.36      215.18      4.71 o 
   2  -6   2      240.03      229.02      6.25 o 
   3  -6   2        4.10        2.89      0.97 o 
   4  -6   2      197.98      208.88      5.05 o 
   5  -6   2       18.78       26.08      3.18 o 
   6  -6   2        0.52       -0.60      1.16 o 
   7  -6   2       13.64       18.41      3.44 o 
   8  -6   2        1.26        2.55      2.32 o 
 -10  -5   2        1.80        1.15      2.16 o 
  -9  -5   2       51.87       54.42      5.06 o 
  -8  -5   2        0.97        1.42      1.60 o 
  -7  -5   2       36.74       40.08      2.64 o 
  -6  -5   2      173.71      161.39      4.73 o 
  -5  -5   2        2.54        2.98      0.95 o 
  -4  -5   2       10.76       11.80      1.16 o 
  -3  -5   2      242.23      238.81      4.89 o 
  -2  -5   2       77.16       79.05      2.59 o 
  -1  -5   2       49.53       36.95      2.80 o 
   0  -5   2      661.89      709.08     11.25 o 
   1  -5   2      205.21      182.80      4.34 o 
   2  -5   2       14.56       11.77      1.12 o 
   3  -5   2      435.96      422.71      7.72 o 
   4  -5   2        1.95        2.06      0.79 o 
   5  -5   2       92.71       96.46      8.89 o 
   6  -5   2        2.91       -0.77      1.39 o 
   7  -5   2        2.18        4.45      3.82 o 
   8  -5   2       15.87       20.80      5.60 o 
 -10  -4   2       32.39       32.15      4.61 o 
  -9  -4   2        3.88        5.20      2.11 o 
  -8  -4   2        4.50        3.57      1.42 o 
  -7  -4   2      122.72      115.75      3.53 o 
  -6  -4   2        3.79        2.94      0.95 o 
  -5  -4   2        1.05        1.03      0.77 o 
  -4  -4   2       32.44       28.50      1.60 o 
  -3  -4   2       11.46       12.10      0.99 o 
  -2  -4   2      525.14      513.74      7.06 o 
  -1  -4   2      319.32      340.90      4.93 o 
   0  -4   2      443.34      477.16      6.47 o 
   1  -4   2      302.54      301.28      5.72 o 
   2  -4   2      109.95      103.66      2.67 o 
   3  -4   2       54.05       50.02      1.85 o 
   4  -4   2      362.33      356.58      6.85 o 
   5  -4   2       64.83       58.21      2.80 o 
   6  -4   2        3.53        2.78      1.52 o 
   7  -4   2        0.92        2.51      3.05 o 
   8  -4   2       15.10       14.12      3.01 o 
   9  -4   2       12.87       14.75      3.36 o 
 -10  -3   2        1.13       -1.68      1.68 o 
  -9  -3   2        0.00        1.69      1.70 o 
  -8  -3   2       36.73       33.22      2.93 o 
  -7  -3   2        5.00        6.84      1.05 o 
  -6  -3   2       21.54       21.03      1.42 o 
  -5  -3   2        2.47        2.37      0.64 o 
  -3  -3   2       72.90       66.41      1.69 o 
  -2  -3   2        0.02        0.07      0.34 o 
  -1  -3   2      624.75      644.05      7.35 o 
   1  -3   2      762.65      796.68      9.45 o 
   3  -3   2      277.59      271.87      4.36 o 
   4  -3   2        0.10       -0.11      0.59 o 
   5  -3   2        9.91       11.25      1.49 o 
   6  -3   2        4.98        3.28      1.32 o 
   7  -3   2        1.20       -0.29      1.37 o 
   8  -3   2       15.50       15.57      2.94 o 
   9  -3   2        2.86        3.18      2.22 o 
  10  -3   2        2.65        6.22      3.79 o 
 -10  -2   2        8.49        4.34      2.71 o 
  -9  -2   2       14.14       11.98      2.71 o 
  -8  -2   2        0.63       -0.45      1.14 o 
  -7  -2   2      124.11      133.75      4.81 o 
  -6  -2   2       20.29       20.15      1.40 o 
  -5  -2   2        2.44        2.61      0.57 o 
  -4  -2   2        9.13       14.06      0.86 o 
  -3  -2   2      107.39      112.87      3.58 o 
  -2  -2   2      395.23      362.79      4.67 o 
  -1  -2   2      168.08      191.93      2.66 o 
   1  -2   2      679.22      651.17      7.15 o 
   2  -2   2      204.28      215.89      3.09 o 
   3  -2   2       13.69       12.02      0.69 o 
   4  -2   2      143.55      159.14      3.24 o 
   5  -2   2       90.20       85.41      3.46 o 
   6  -2   2        0.73       -0.72      0.76 o 
   7  -2   2       70.60       75.37      4.64 o 
   8  -2   2        2.66        3.92      1.83 o 
   9  -2   2        0.07       -1.05      1.60 o 
  10  -2   2       11.90       11.48      3.00 o 
 -10  -1   2        2.32        2.75      2.12 o 
  -9  -1   2        3.29        1.36      1.86 o 
  -8  -1   2       15.67       15.43      2.23 o 
  -7  -1   2        2.36        2.60      1.14 o 
  -6  -1   2       66.29       65.63      3.69 o 
  -5  -1   2       32.68       28.83      1.57 o 
  -4  -1   2       26.82       30.21      1.17 o 
  -3  -1   2      128.19      116.52      1.82 o 
  -2  -1   2      496.45      484.32      5.31 o 
  -1  -1   2     2556.58     2625.18     31.03 o 
   1  -1   2     1221.24     1191.41     11.75 o 
   2  -1   2      426.92      411.17      4.51 o 
   3  -1   2      780.10      853.27      9.53 o 
   4  -1   2       98.20       99.25      2.16 o 
   5  -1   2      168.21      160.85      3.83 o 
   6  -1   2      186.85      197.11      3.85 o 
   7  -1   2       90.25       97.54      2.79 o 
   8  -1   2       18.10       20.27      6.39 o 
   9  -1   2        0.08        0.81      1.62 o 
  10  -1   2        6.75        7.82      2.57 o 
 -10   0   2       19.01       24.28      3.86 o 
  -9   0   2        0.06       -0.84      1.48 o 
  -8   0   2        4.57        3.24      1.34 o 
  -7   0   2      151.75      147.96      5.05 o 
  -6   0   2       72.30       65.26      2.83 o 
  -5   0   2       75.73       81.23      3.15 o 
  -4   0   2       12.57       10.18      0.73 o 
  -3   0   2       82.27       81.71      1.64 o 
  -2   0   2       14.42       18.63      0.68 o 
  -1   0   2      593.33      598.89      7.45 o 
   0   0   2       58.42       62.53      1.13 o 
   1   0   2      191.98      185.59      2.03 o 
   2   0   2       72.90       82.12      1.02 o 
   3   0   2      548.85      546.78      5.41 o 
   4   0   2      259.24      236.10      3.48 o 
   5   0   2       45.70       51.36      1.83 o 
   6   0   2      306.14      321.96      6.31 o 
   7   0   2       28.41       31.56      1.86 o 
   8   0   2       54.65       55.36      3.01 o 
   9   0   2        1.63        5.20      2.02 o 
  10   0   2        0.49        1.48      1.92 o 
  11   0   2        3.56        5.65      2.69 o 
 -10   1   2        1.06       -0.21      2.21 o 
  -9   1   2       11.59       15.89      2.43 o 
  -8   1   2       74.70       63.28      3.49 o 
  -7   1   2       15.57       11.40      1.46 o 
  -6   1   2      245.10      248.13      5.42 o 
  -5   1   2       50.10       45.33      1.91 o 
  -4   1   2      140.84      150.15      3.10 o 
  -3   1   2       11.51        8.77      0.72 o 
  -2   1   2       27.28       27.66      0.90 o 
   0   1   2      232.00      214.89      2.75 o 
   1   1   2      334.00      340.79      6.53 o 
   2   1   2      667.90      629.94      7.32 o 
   3   1   2        0.03       -0.22      0.22 o 
   4   1   2      257.04      255.02      3.64 o 
   5   1   2      377.98      370.77      5.50 o 
   6   1   2        7.68        9.24      1.02 o 
   7   1   2      376.46      380.47      6.35 o 
   8   1   2       64.42       65.32      3.99 o 
   9   1   2        5.78        6.13      2.52 o 
  10   1   2       10.66       12.33      2.73 o 
  11   1   2        0.50        1.74      2.17 o 
  -9   2   2        0.04        1.36      1.97 o 
  -8   2   2        7.58        9.32      2.00 o 
  -7   2   2       87.67       90.25      4.86 o 
  -6   2   2        0.07        0.95      0.90 o 
  -5   2   2      109.86      111.68      5.76 o 
  -4   2   2       16.61       17.20      1.31 o 
  -3   2   2       56.54       51.03      1.60 o 
  -2   2   2        2.92        3.78      0.55 o 
  -1   2   2        0.65       -0.02      0.29 o 
   0   2   2      165.74      135.58      2.53 o 
   1   2   2      142.60      123.34      1.81 o 
   2   2   2        0.48        0.00      0.21 o 
   3   2   2     1453.93     1481.33     15.02 o 
   4   2   2      378.85      383.84      5.07 o 
   5   2   2        9.04        8.67      0.59 o 
   6   2   2      547.02      537.58      9.04 o 
   7   2   2      538.03      544.71      9.48 o 
   8   2   2        2.59        1.61      1.24 o 
   9   2   2       15.13       11.93      2.46 o 
  10   2   2        3.57        2.25      1.86 o 
  11   2   2        0.00       -0.69      1.83 o 
  -9   3   2        4.89        4.45      3.00 o 
  -8   3   2        0.43       -0.39      1.45 o 
  -7   3   2       52.20       56.51      3.35 o 
  -6   3   2       20.92       17.57      1.98 o 
  -5   3   2       21.13       21.03      1.69 o 
  -4   3   2      450.72      456.69      9.20 o 
  -3   3   2      419.91      411.31      6.49 o 
  -2   3   2        2.90        2.71      0.95 o 
  -1   3   2      738.73      754.43     10.35 o 
   0   3   2      230.23      234.94      3.62 o 
   1   3   2       69.90       68.61      1.28 o 
   2   3   2      764.41      712.12      7.88 o 
   3   3   2      132.23      146.76      1.95 o 
   4   3   2     1275.13     1308.50     16.50 o 
   5   3   2        1.73        1.06      0.44 o 
   6   3   2       41.82       38.89      1.48 o 
   7   3   2       10.38       11.29      0.97 o 
   8   3   2        0.02        0.40      1.18 o 
   9   3   2       13.14       15.27      3.79 o 
  10   3   2        2.92        5.19      2.09 o 
  11   3   2        0.82       -0.24      1.77 o 
  -8   4   2        5.77        7.24      1.95 o 
  -7   4   2        0.05       -1.44      1.44 o 
  -6   4   2       14.16       15.92      2.42 o 
  -5   4   2       74.81       80.13      4.23 o 
  -4   4   2      304.02      282.72      6.53 o 
  -3   4   2        0.17       -0.67      0.67 o 
  -2   4   2      290.54      322.13      5.34 o 
  -1   4   2       60.79       59.04      1.51 o 
   2   4   2      200.24      204.90      2.67 o 
   3   4   2     1872.86     1971.20     20.98 o 
   4   4   2      420.09      456.64      5.50 o 
   5   4   2      124.83      123.06      2.67 o 
   6   4   2       21.35       16.63      1.23 o 
   7   4   2        0.51        0.90      0.73 o 
   8   4   2       35.09       39.03      2.70 o 
   9   4   2       14.02       15.43      2.70 o 
  10   4   2        0.11        0.45      1.63 o 
  11   4   2        8.54        7.45      2.80 o 
  -8   5   2        0.05       -1.47      2.88 o 
  -7   5   2       11.38       13.57     10.49 o 
  -6   5   2        0.29        0.40      1.49 o 
  -5   5   2       12.97        9.35      1.79 o 
  -4   5   2       18.69       24.57      2.52 o 
  -3   5   2       85.97       84.83      3.10 o 
  -2   5   2        6.60        8.43      1.15 o 
  -1   5   2        4.43        3.76      0.64 o 
   0   5   2      133.39      152.61      3.52 o 
   1   5   2       91.09       89.11      2.62 o 
   2   5   2      106.81      103.11      1.87 o 
   3   5   2       93.02      106.87      1.92 o 
   4   5   2        0.09        0.71      0.34 o 
   5   5   2       21.76       24.54      1.00 o 
   6   5   2        0.37       -0.62      0.62 o 
   7   5   2       34.72       31.63      2.68 o 
   8   5   2        3.95        2.31      1.42 o 
   9   5   2        1.17        0.76      1.50 o 
  10   5   2       28.40       26.99      5.23 o 
  11   5   2        2.60       -0.87      1.82 o 
  -7   6   2        7.08        3.56      3.56 o 
  -6   6   2        1.83        2.08      2.76 o 
  -5   6   2       39.31       39.41      4.12 o 
  -4   6   2       51.07       40.63      4.35 o 
  -3   6   2       20.45       20.00      2.29 o 
  -2   6   2      112.74      106.12      3.57 o 
  -1   6   2        8.34        9.20      0.98 o 
   0   6   2        3.16        1.23      0.72 o 
   1   6   2       54.24       55.25      1.94 o 
   2   6   2       10.41        8.24      0.83 o 
   3   6   2       87.54       85.22      1.80 o 
   4   6   2       54.99       56.32      1.53 o 
   5   6   2        0.46        0.02      0.42 o 
   6   6   2      381.04      339.55      7.31 o 
   7   6   2        2.80        0.76      1.13 o 
   8   6   2        9.83       10.61      1.98 o 
   9   6   2       68.74       61.56      4.29 o 
  10   6   2        0.33        5.80      2.18 o 
  11   6   2       18.09       16.62      4.69 o 
  -6   7   2        1.78        1.02      2.88 o 
  -5   7   2        2.21        2.76      2.69 o 
  -4   7   2       31.79       32.01      3.76 o 
  -3   7   2       22.68       18.88      2.40 o 
  -2   7   2       22.63       21.58      1.99 o 
  -1   7   2       83.30       86.11      2.85 o 
   0   7   2       15.84       22.72      1.82 o 
   1   7   2        5.41       10.41      3.33 o 
   2   7   2      172.14      176.84      4.08 o 
   3   7   2       69.51       69.15      2.35 o 
   4   7   2        0.07       -0.20      0.57 o 
   5   7   2      322.48      309.50      6.75 o 
   6   7   2       27.70       30.79      1.68 o 
   7   7   2       36.18       38.78      3.15 o 
   8   7   2        2.16        1.10      1.38 o 
   9   7   2       27.01       35.47      3.44 o 
  10   7   2       58.15       54.39      7.35 o 
  -5   8   2       14.56       14.66      3.51 o 
  -4   8   2        0.11        1.61      1.83 o 
  -3   8   2       15.39       15.37      3.08 o 
  -2   8   2       21.27       22.09      2.17 o 
  -1   8   2       20.82       22.64      1.91 o 
   0   8   2      103.75       98.84      5.30 o 
   1   8   2       25.76       24.59      1.99 o 
   2   8   2       44.98       48.21      3.21 o 
   3   8   2       11.18       10.07      1.68 o 
   4   8   2        5.53        3.58      1.03 o 
   5   8   2      106.15      110.09      7.97 o 
   6   8   2        5.24        6.37      1.64 o 
   7   8   2       94.92       90.38      9.80 o 
   8   8   2       25.43       31.17      3.99 o 
   9   8   2       14.42       20.71      5.79 o 
  10   8   2        3.49        4.01      3.11 o 
  -4   9   2        0.64       -0.60      1.95 o 
  -3   9   2        0.80        2.80      1.95 o 
  -2   9   2       23.72       25.96      3.40 o 
  -1   9   2       71.73       81.30      6.95 o 
   0   9   2        6.03        6.57      1.67 o 
   1   9   2       69.83       66.88      3.46 o 
   2   9   2       42.82       39.34      3.17 o 
   3   9   2        0.14        3.10      1.41 o 
   4   9   2       11.73       13.62      2.06 o 
   5   9   2        0.07       -0.12      1.16 o 
   6   9   2       65.32       69.60      5.74 o 
   7   9   2        0.00        1.37      1.47 o 
   8   9   2        0.45        2.01      2.35 o 
   9   9   2        4.40        1.24      2.71 o 
  -2  10   2        6.38        8.76      2.64 o 
  -1  10   2        0.04        2.59      2.08 o 
   0  10   2       12.97       11.80      2.24 o 
   1  10   2        8.08        8.77      2.29 o 
   2  10   2        3.12        3.60      2.07 o 
   3  10   2        0.04        0.18      1.71 o 
   4  10   2        2.45        1.96      1.84 o 
   5  10   2       10.33       11.80      2.70 o 
   6  10   2        0.89        2.80      2.24 o 
   7  10   2        1.22        1.60      2.01 o 
   8  10   2        1.75        0.90      2.49 o 
   0  11   2        0.06       -0.44      2.60 o 
   1  11   2       15.75       12.27      3.96 o 
   2  11   2        2.42        3.25      3.28 o 
   3  11   2        4.06        0.59      2.00 o 
   4  11   2        2.83        4.81      2.44 o 
   5  11   2        0.17        3.11      3.11 o 
   6  11   2        1.73        0.90      2.83 o 
  -4 -11   3        1.34        6.00      2.05 o 
  -3 -11   3        7.81        8.83      2.34 o 
  -2 -11   3       17.24       22.51      2.92 o 
  -1 -11   3        7.48        7.23      2.11 o 
   0 -11   3        1.17        2.58      1.95 o 
  -6 -10   3        3.81        3.27      1.92 o 
  -5 -10   3        1.53        3.07      1.74 o 
  -4 -10   3        9.90       16.01      2.98 o 
  -3 -10   3       15.55       17.56      2.60 o 
  -2 -10   3        4.62        2.92      1.67 o 
  -1 -10   3        8.10       14.46      2.43 o 
   0 -10   3       24.93       29.81      4.56 o 
   1 -10   3        0.14       -0.23      1.27 o 
   2 -10   3        3.72        6.25      1.70 o 
   3 -10   3        0.19        1.22      2.19 o 
  -8  -9   3        1.76       -0.79      2.83 o 
  -7  -9   3        3.10        5.61      2.24 o 
  -6  -9   3        0.03        0.45      1.52 o 
  -5  -9   3       14.52       21.04      2.75 o 
  -4  -9   3        4.72        3.48      2.84 o 
  -3  -9   3        5.75        4.71      1.68 o 
  -2  -9   3       25.90       26.87      2.82 o 
  -1  -9   3       26.44       27.16      2.78 o 
   0  -9   3        1.46        0.20      1.24 o 
   1  -9   3        9.73       11.52      1.75 o 
   2  -9   3        3.82        2.16      1.49 o 
   3  -9   3        2.37        0.73      1.46 o 
   4  -9   3        3.99        4.22      1.66 o 
  -8  -8   3        0.92        1.20      1.98 o 
  -7  -8   3        1.96        0.77      1.64 o 
  -6  -8   3        0.11       -0.20      1.42 o 
  -5  -8   3        3.11        3.88      1.66 o 
  -4  -8   3       18.59       20.94      2.02 o 
  -3  -8   3        7.58        4.49      1.22 o 
  -2  -8   3        0.44        0.00      0.87 o 
  -1  -8   3       22.88       26.99      2.27 o 
   0  -8   3       22.15       22.08      2.00 o 
   1  -8   3        8.21        7.62      1.24 o 
   2  -8   3       46.07       42.68      3.26 o 
   3  -8   3        0.89        1.79      1.40 o 
   4  -8   3       14.00       12.75      1.96 o 
   5  -8   3       20.23       25.48      3.24 o 
   6  -8   3        4.08        3.01      2.59 o 
  -9  -7   3        0.01        0.56      2.52 o 
  -8  -7   3        6.50        5.04      2.15 o 
  -7  -7   3        8.63        6.10      2.34 o 
  -6  -7   3       33.27       43.34      2.91 o 
  -5  -7   3       12.16       11.68      1.61 o 
  -4  -7   3        0.84        0.09      0.89 o 
  -3  -7   3       95.16      100.87      4.03 o 
  -2  -7   3       62.42       57.61      2.81 o 
  -1  -7   3        0.22       -0.23      0.72 o 
   0  -7   3        9.50       10.62      1.24 o 
   1  -7   3       68.04       64.73      2.64 o 
   2  -7   3        2.81        1.42      0.96 o 
   3  -7   3       28.08       26.94      2.21 o 
   4  -7   3       14.16       16.62      1.91 o 
   5  -7   3        7.69        5.19      1.70 o 
   6  -7   3        1.56        5.78      1.85 o 
   7  -7   3        1.34       -2.11      2.13 o 
  -9  -6   3        0.68        1.05      2.04 o 
  -8  -6   3       34.57       42.95      6.39 o 
  -7  -6   3       30.06       29.27      2.15 o 
  -6  -6   3       55.45       50.60      3.04 o 
  -5  -6   3      107.05      115.13      5.02 o 
  -4  -6   3      102.73       99.58      3.47 o 
  -3  -6   3      160.23      149.05      4.06 o 
  -2  -6   3       21.72       24.61      1.78 o 
  -1  -6   3       38.71       31.20      1.93 o 
   0  -6   3        2.49        1.97      0.69 o 
   1  -6   3        2.88        2.68      0.74 o 
   2  -6   3      115.36      108.99      3.24 o 
   3  -6   3        7.66        8.04      1.39 o 
   4  -6   3        2.59        2.32      0.90 o 
   5  -6   3        8.02        6.38      1.41 o 
   6  -6   3        0.40        0.15      1.59 o 
   7  -6   3        1.00        0.33      1.35 o 
   8  -6   3        1.17        4.03      2.70 o 
 -10  -5   3        6.99        7.00      2.74 o 
  -9  -5   3       37.62       35.47      8.40 o 
  -8  -5   3       87.97       92.45      9.84 o 
  -7  -5   3       33.85       34.77      2.25 o 
  -6  -5   3       11.91       10.01      1.70 o 
  -5  -5   3       86.06       85.75      3.44 o 
  -4  -5   3      142.18      136.85      4.36 o 
  -3  -5   3      138.12      134.28      4.29 o 
  -2  -5   3       68.12       63.92      2.10 o 
  -1  -5   3       22.46       30.40      2.11 o 
   0  -5   3       23.38       22.16      1.32 o 
   1  -5   3      140.23      116.98      6.87 o 
   2  -5   3        2.76        3.25      0.94 o 
   3  -5   3      119.60      111.98      3.21 o 
   4  -5   3       50.42       47.02      2.89 o 
   5  -5   3        1.39        1.36      0.98 o 
   6  -5   3       15.72       13.96      2.05 o 
   7  -5   3        0.10        1.41      1.80 o 
   8  -5   3        4.52        1.57      2.34 o 
 -10  -4   3        1.88        3.43      2.31 o 
  -9  -4   3      121.85      123.31      7.38 o 
  -8  -4   3        1.31        3.89      1.59 o 
  -7  -4   3      129.63      131.80      4.04 o 
  -6  -4   3       11.00       11.24      1.33 o 
  -4  -4   3      186.87      180.87      4.11 o 
  -3  -4   3        9.02       11.26      1.02 o 
  -2  -4   3      149.11      174.54      3.66 o 
  -1  -4   3      100.38      121.88      3.50 o 
   0  -4   3      193.78      199.91      3.60 o 
   1  -4   3      585.32      590.93     10.43 o 
   2  -4   3      622.81      646.59     10.34 o 
   3  -4   3        0.38       -0.47      0.50 o 
   4  -4   3      314.83      324.79      5.73 o 
   5  -4   3      168.79      173.77      8.53 o 
   6  -4   3       38.96       32.97      3.64 o 
   7  -4   3        8.96        6.61      2.22 o 
   8  -4   3        2.42        5.20      2.24 o 
   9  -4   3        4.55        5.93      5.37 o 
 -10  -3   3        3.79        0.09      2.02 o 
  -9  -3   3        8.45        7.87      3.14 o 
  -8  -3   3       57.55       61.96      4.02 o 
  -7  -3   3       46.76       45.17      2.52 o 
  -6  -3   3        1.74        0.99      0.79 o 
  -5  -3   3       36.89       36.60      1.82 o 
  -4  -3   3       37.75       40.53      2.12 o 
  -3  -3   3       18.36       17.44      1.08 o 
  -2  -3   3       43.29       38.35      1.57 o 
  -1  -3   3      387.96      400.08      7.50 o 
   0  -3   3     1688.94     1775.55     23.21 o 
   1  -3   3      682.68      726.10      9.23 o 
   2  -3   3      225.12      247.38      3.86 o 
   3  -3   3      627.10      616.96      9.04 o 
   4  -3   3      259.94      266.84      5.92 o 
   5  -3   3      182.20      162.67      5.40 o 
   6  -3   3        9.73       14.33      2.34 o 
   7  -3   3       63.76       69.84      5.20 o 
   8  -3   3        5.97        7.19      2.25 o 
   9  -3   3        3.51        6.41      2.47 o 
  10  -3   3        5.42        6.11      3.79 o 
 -10  -2   3        5.69        9.93      3.17 o 
  -9  -2   3        9.64       13.25      3.17 o 
  -8  -2   3       43.13       38.23      3.21 o 
  -7  -2   3       15.09       16.44      1.64 o 
  -6  -2   3       93.15       93.26      3.39 o 
  -5  -2   3        2.16        2.17      0.91 o 
  -4  -2   3      121.58      122.10      2.70 o 
  -3  -2   3        3.25        3.37      0.58 o 
  -1  -2   3      151.12      155.43      2.30 o 
   0  -2   3      189.87      179.47      2.35 o 
   1  -2   3      206.36      229.01      3.64 o 
   2  -2   3      162.54      182.61      3.03 o 
   3  -2   3        3.08        3.20      0.47 o 
   5  -2   3       15.12       16.78      1.23 o 
   6  -2   3      152.62      146.24      4.95 o 
   7  -2   3        2.59        0.81      1.27 o 
   8  -2   3        6.24        7.03      2.14 o 
   9  -2   3        0.26        0.23      4.44 o 
  10  -2   3        0.49        0.78      2.13 o 
 -10  -1   3        3.41        2.71      2.35 o 
  -9  -1   3        3.12        0.54      1.72 o 
  -8  -1   3       30.78       29.09      2.92 o 
  -7  -1   3      112.61      112.42      3.92 o 
  -6  -1   3       10.51       12.75      1.26 o 
  -5  -1   3      112.45      110.58      2.95 o 
  -4  -1   3       37.24       42.99      1.54 o 
  -3  -1   3       17.52       17.69      0.83 o 
  -2  -1   3      723.53      821.61      9.23 o 
  -1  -1   3      216.62      239.34      3.38 o 
   0  -1   3      578.28      569.11      6.68 o 
   1  -1   3      212.48      216.38      2.77 o 
   2  -1   3      253.30      237.89      2.40 o 
   3  -1   3      141.42      168.47      2.30 o 
   4  -1   3      172.02      171.47      2.95 o 
   5  -1   3      129.54      121.05      2.43 o 
   6  -1   3       20.16       18.89      1.83 o 
   7  -1   3       12.64       12.62      1.57 o 
   8  -1   3        8.74        9.29      2.20 o 
   9  -1   3       13.71       13.48      4.75 o 
  10  -1   3        0.21        1.05      1.89 o 
  -9   0   3        6.52        8.12      2.11 o 
  -8   0   3        0.45        0.43      1.18 o 
  -7   0   3       33.03       33.38      3.09 o 
  -6   0   3      186.01      180.41      4.88 o 
  -5   0   3       74.38       75.67      2.42 o 
  -4   0   3      179.60      184.18      3.58 o 
  -3   0   3      312.30      336.17      5.26 o 
  -2   0   3        4.99        5.94      0.50 o 
  -1   0   3      115.87      122.74      2.07 o 
   1   0   3      467.40      465.34      5.01 o 
   2   0   3      269.76      292.87      2.80 o 
   3   0   3       55.44       55.69      1.10 o 
   4   0   3      280.55      270.74      3.56 o 
   5   0   3      169.71      178.70      2.99 o 
   6   0   3       16.22       18.90      1.29 o 
   7   0   3      342.70      328.75      6.56 o 
   8   0   3      104.99       96.45      5.20 o 
   9   0   3       33.84       36.74      3.97 o 
  10   0   3       19.51       27.56      5.03 o 
  11   0   3        5.29        5.15      2.42 o 
  -9   1   3        3.34        3.51      1.82 o 
  -8   1   3        7.82        8.76      1.90 o 
  -7   1   3       10.70        6.43      1.34 o 
  -6   1   3       65.66       67.08      2.93 o 
  -5   1   3      111.20      114.77      3.23 o 
  -4   1   3       30.61       27.84      1.36 o 
  -3   1   3      225.72      216.17      3.51 o 
  -2   1   3       56.86       64.85      1.90 o 
  -1   1   3       24.30       16.69      0.94 o 
   0   1   3     1431.96     1409.21     22.10 o 
   1   1   3        8.15        6.28      1.19 o 
   2   1   3      505.24      485.12      6.15 o 
   4   1   3      267.44      274.54      3.76 o 
   5   1   3      423.66      434.71      6.18 o 
   6   1   3      149.77      136.01      3.64 o 
   7   1   3       11.20       13.17      1.39 o 
   8   1   3      198.74      221.36      9.30 o 
   9   1   3        7.38        7.26      2.16 o 
  10   1   3        4.91        6.56      2.30 o 
  11   1   3        0.77        1.72      2.05 o 
  -9   2   3        5.02        9.95      4.18 o 
  -8   2   3        1.54       -0.38      1.35 o 
  -7   2   3        9.16        9.77      1.70 o 
  -6   2   3       44.01       43.57      2.45 o 
  -5   2   3       78.04       78.89      4.00 o 
  -4   2   3      312.12      300.34      5.81 o 
  -3   2   3        1.83        1.19      0.54 o 
  -2   2   3       50.06       55.46      2.06 o 
  -1   2   3      547.61      559.34      7.17 o 
   0   2   3      607.29      705.48      8.63 o 
   1   2   3      187.03      169.14      3.58 o 
   2   2   3        7.96        9.33      0.43 o 
   3   2   3     2171.31     2421.18     27.28 o 
   4   2   3     1061.26     1065.71     13.61 o 
   5   2   3       66.55       68.61      1.55 o 
   6   2   3      350.48      359.55      5.92 o 
   7   2   3      431.66      431.03      7.75 o 
   8   2   3       31.91       40.98      4.29 o 
   9   2   3       46.40       57.00      4.70 o 
  10   2   3        2.77        1.79      1.83 o 
  11   2   3        1.22        2.86      2.21 o 
  -8   3   3        0.16        0.04      1.78 o 
  -7   3   3        6.32        9.96      1.72 o 
  -6   3   3       50.09       50.70      3.07 o 
  -5   3   3       12.00       11.43      1.61 o 
  -4   3   3      281.82      282.92      7.41 o 
  -3   3   3      346.16      366.14      7.80 o 
  -2   3   3        3.40        3.37      0.77 o 
  -1   3   3        2.78        5.80      0.68 o 
   0   3   3        2.45        1.68      0.37 o 
   1   3   3       39.78       47.90      1.21 o 
   2   3   3      297.32      319.27      3.95 o 
   3   3   3      324.72      343.41      4.29 o 
   4   3   3       24.34       17.75      0.96 o 
   5   3   3       36.23       43.51      1.48 o 
   6   3   3       69.25       57.48      1.78 o 
   7   3   3        2.99        4.38      0.66 o 
   8   3   3       20.53       18.63      2.17 o 
   9   3   3        9.09       12.44      2.42 o 
  10   3   3        2.15        3.62      3.25 o 
  11   3   3        0.95        0.56      1.99 o 
  -8   4   3       35.71       45.97      4.77 o 
  -7   4   3       16.53       15.67      3.47 o 
  -6   4   3        2.13        0.69      1.29 o 
  -5   4   3      266.28      262.26      6.71 o 
  -4   4   3      273.27      283.30      7.67 o 
  -3   4   3        2.43        1.34      0.97 o 
  -2   4   3      142.85      143.52      3.30 o 
  -1   4   3       53.19       63.93      1.88 o 
   0   4   3       13.12       17.26      1.41 o 
   1   4   3       48.68       50.54      1.28 o 
   2   4   3       30.87       27.21      0.93 o 
   3   4   3       30.35       27.85      0.93 o 
   4   4   3       19.07       20.12      0.96 o 
   5   4   3      108.36      106.72      2.73 o 
   6   4   3       70.96       74.60      2.71 o 
   7   4   3       12.72       10.85      1.30 o 
   8   4   3       19.76       22.18      2.29 o 
   9   4   3       53.89       45.51      4.10 o 
  10   4   3        3.78        4.46      2.09 o 
  11   4   3        7.39        5.09      3.11 o 
  -7   5   3        0.37       -2.27      4.49 o 
  -6   5   3        6.38        2.96      1.80 o 
  -5   5   3        1.07        0.29      1.29 o 
  -4   5   3        3.26        1.59      1.34 o 
  -3   5   3       21.55       17.98      1.69 o 
  -2   5   3        1.62        0.65      0.73 o 
  -1   5   3       74.79       70.03      2.56 o 
   0   5   3       45.76       42.74      1.34 o 
   1   5   3        1.60        1.82      0.45 o 
   2   5   3       15.59       15.23      0.85 o 
   3   5   3       20.10       16.94      0.87 o 
   4   5   3      138.92      132.61      2.80 o 
   5   5   3       57.03       54.91      2.37 o 
   6   5   3       39.52       42.56      2.38 o 
   7   5   3        1.35        3.61      1.22 o 
   8   5   3       24.12       22.68      2.15 o 
   9   5   3        0.02        1.14      1.43 o 
  10   5   3       35.52       41.43      4.22 o 
  11   5   3       16.66       12.89      4.24 o 
  -6   6   3        1.02       -1.78      2.05 o 
  -5   6   3        1.22        1.64      2.66 o 
  -4   6   3        2.38        3.95      1.54 o 
  -3   6   3        0.48       -0.66      1.39 o 
  -2   6   3      130.89      131.36      4.70 o 
  -1   6   3       14.64       12.41      1.20 o 
   0   6   3      117.55      119.67      2.53 o 
   1   6   3       23.22       22.50      1.17 o 
   2   6   3       17.54       19.32      1.06 o 
   3   6   3       99.25       93.29      2.32 o 
   4   6   3       66.28       63.92      1.70 o 
   5   6   3      158.55      156.06      3.17 o 
   6   6   3        2.50        2.11      0.87 o 
   7   6   3        1.60        0.23      1.03 o 
   8   6   3        3.92        6.37      1.43 o 
   9   6   3       27.89       27.70      3.04 o 
  10   6   3       10.42        4.04      4.49 o 
  11   6   3        0.07        0.40      2.49 o 
  -6   7   3        7.17       12.38      4.30 o 
  -5   7   3        0.33       -1.75      2.54 o 
  -4   7   3        0.02       -1.07      2.43 o 
  -3   7   3       48.46       43.55      3.41 o 
  -2   7   3        0.02        1.04      1.01 o 
  -1   7   3      173.52      177.71      4.84 o 
   0   7   3       70.79       72.06      2.52 o 
   1   7   3       20.02       22.65      1.54 o 
   2   7   3      132.82      129.35      3.32 o 
   3   7   3      464.44      468.95     10.24 o 
   4   7   3        1.25        0.74      0.76 o 
   5   7   3        5.26        7.28      1.68 o 
   6   7   3       11.95        5.38      1.39 o 
   7   7   3        1.16       -0.81      1.05 o 
   8   7   3       30.01       26.92      2.80 o 
   9   7   3        1.14        0.01      1.96 o 
  10   7   3        5.80        9.33      3.51 o 
  -4   8   3        6.11        8.42      3.99 o 
  -3   8   3        7.22        4.43      1.95 o 
  -2   8   3       63.84       67.03      6.47 o 
  -1   8   3        5.95        4.89      1.35 o 
   0   8   3       38.54       40.57      2.28 o 
   1   8   3       48.07       47.41      3.81 o 
   2   8   3      138.39      129.21      4.01 o 
   3   8   3       12.77       12.14      1.77 o 
   4   8   3        8.55        7.73      1.23 o 
   5   8   3        0.29       -0.46      1.04 o 
   6   8   3       16.19       17.69      2.21 o 
   7   8   3       22.67       27.43      4.22 o 
   8   8   3       67.74       62.99     11.02 o 
   9   8   3       14.30       10.81      2.93 o 
  10   8   3        0.17       -2.04      2.32 o 
  -3   9   3        0.83        0.66      1.90 o 
  -2   9   3       16.30       13.23      2.74 o 
  -1   9   3       37.78       41.64      3.47 o 
   0   9   3        4.78        2.86      1.40 o 
   1   9   3       10.82       13.22      1.99 o 
   2   9   3       16.50       18.50      2.22 o 
   3   9   3        0.05        0.16      1.46 o 
   4   9   3       48.88       46.53      4.43 o 
   5   9   3       23.89       24.21      3.33 o 
   6   9   3        0.21        1.75      1.75 o 
   7   9   3      120.16      104.85      6.67 o 
   8   9   3        0.10        0.80      3.45 o 
   9   9   3       17.32       12.66      4.18 o 
  -2  10   3        1.63        2.55      2.10 o 
  -1  10   3        0.13       -0.82      2.60 o 
   0  10   3       12.21       15.23      2.40 o 
   1  10   3        6.30        5.56      2.98 o 
   2  10   3        8.09       10.70      2.08 o 
   3  10   3       32.59       27.28      3.69 o 
   4  10   3        0.09       -0.92      2.77 o 
   5  10   3        2.85        2.23      1.96 o 
   6  10   3       29.50       30.11      4.11 o 
   7  10   3        3.07        3.05      3.00 o 
   8  10   3       11.91       12.10      4.30 o 
   1  11   3       11.02       12.33      2.91 o 
   2  11   3       16.76       14.64      4.47 o 
   3  11   3        1.14       -1.92      2.54 o 
   4  11   3        4.69        4.35      3.22 o 
   5  11   3        1.20        0.28      2.77 o 
   6  11   3        0.74        0.06      2.49 o 
  -2 -11   4        5.57        8.14      4.58 o 
  -5 -10   4        0.04       -0.09      1.62 o 
  -4 -10   4       13.15       10.24      2.93 o 
  -3 -10   4        6.64        9.95      2.08 o 
  -2 -10   4        1.25        3.05      1.60 o 
  -1 -10   4        7.61       11.58      2.17 o 
   0 -10   4       10.95       11.33      2.99 o 
   1 -10   4        1.47        1.67      2.18 o 
   2 -10   4        2.52        1.35      1.64 o 
  -7  -9   4        2.40       -1.59      5.21 o 
  -6  -9   4        4.95        4.93      2.21 o 
  -5  -9   4       21.16       31.87      3.74 o 
  -4  -9   4        0.01        3.06      1.52 o 
  -3  -9   4        5.48        6.10      1.87 o 
  -2  -9   4       30.20       39.10      3.32 o 
  -1  -9   4       11.90       12.79      2.09 o 
   0  -9   4        1.08        1.43      1.34 o 
   1  -9   4        7.09       10.93      1.99 o 
   2  -9   4        2.17        0.19      1.20 o 
   3  -9   4        4.35        5.30      1.92 o 
   4  -9   4        2.95        2.29      1.55 o 
  -8  -8   4        2.95        6.35      2.55 o 
  -7  -8   4        0.04        3.18      2.21 o 
  -6  -8   4        8.14       10.47      2.31 o 
  -5  -8   4        4.60        5.85      1.87 o 
  -4  -8   4        0.13       -0.56      1.01 o 
  -3  -8   4       55.97       53.12      3.09 o 
  -2  -8   4        9.91        9.70      1.52 o 
  -1  -8   4        0.78        1.72      1.00 o 
   0  -8   4       10.85       11.62      1.95 o 
   1  -8   4        0.63        0.53      0.84 o 
   2  -8   4       45.23       50.62      3.16 o 
   3  -8   4        2.58        0.28      1.88 o 
   4  -8   4        8.46       10.47      1.82 o 
   5  -8   4        0.65        0.13      1.53 o 
  -8  -7   4        0.20        0.29      1.83 o 
  -7  -7   4        0.14       -1.53      1.56 o 
  -6  -7   4        0.10       -0.58      1.75 o 
  -5  -7   4        0.06       -0.36      1.38 o 
  -4  -7   4       34.02       41.85      2.72 o 
  -3  -7   4        0.03        0.97      0.94 o 
  -2  -7   4       19.32       24.46      1.99 o 
  -1  -7   4        1.58        0.58      0.83 o 
   0  -7   4        8.97       13.54      1.53 o 
   1  -7   4      119.63      121.25      3.51 o 
   2  -7   4       20.30       16.50      1.72 o 
   3  -7   4       37.10       33.86      2.45 o 
   4  -7   4       15.89       17.77      2.24 o 
   5  -7   4        3.53        1.81      1.88 o 
   6  -7   4        0.62        0.20      1.56 o 
  -9  -6   4       14.42       14.64      4.98 o 
  -8  -6   4        1.05        0.62      1.90 o 
  -7  -6   4       10.47        8.24      1.45 o 
  -6  -6   4       17.66       18.93      2.30 o 
  -5  -6   4       22.36       20.87      1.97 o 
  -4  -6   4        3.34        3.35      1.10 o 
  -3  -6   4       36.87       33.56      1.93 o 
  -2  -6   4        8.26        9.28      1.27 o 
  -1  -6   4       27.03       31.66      1.99 o 
   0  -6   4       22.33       20.12      1.61 o 
   1  -6   4        0.31        0.80      0.67 o 
   2  -6   4      102.75      105.96      4.34 o 
   3  -6   4       49.08       46.20      2.66 o 
   4  -6   4       13.19       12.19      1.42 o 
   5  -6   4       13.37       12.72      2.17 o 
   6  -6   4        9.62       12.02      2.01 o 
   7  -6   4        0.33        0.37      1.45 o 
  -9  -5   4        0.57        4.20      3.34 o 
  -8  -5   4        0.01       -1.23      1.57 o 
  -7  -5   4       26.79       25.36      2.10 o 
  -6  -5   4       39.41       40.30      3.06 o 
  -5  -5   4        5.22        3.59      1.46 o 
  -4  -5   4       62.83       63.21      2.65 o 
  -3  -5   4       20.38       22.59      1.52 o 
  -2  -5   4       52.79       49.46      2.19 o 
  -1  -5   4        0.18       -0.22      0.58 o 
   0  -5   4       48.93       44.35      2.68 o 
   1  -5   4       64.80       66.86      2.04 o 
   2  -5   4       36.06       37.58      2.57 o 
   3  -5   4      104.45      103.75      2.89 o 
   4  -5   4      133.97      132.03      3.65 o 
   5  -5   4        2.34        3.48      1.12 o 
   6  -5   4        7.51        6.51      1.36 o 
   7  -5   4        2.52        1.78      1.45 o 
   8  -5   4        7.02        5.57      2.26 o 
  -9  -4   4        3.60        6.37      3.82 o 
  -8  -4   4       30.11       28.78      2.97 o 
  -7  -4   4        0.84        1.72      1.02 o 
  -6  -4   4      193.98      191.39      5.07 o 
  -5  -4   4       56.19       51.32      3.09 o 
  -4  -4   4       27.35       25.53      1.78 o 
  -3  -4   4      158.02      143.63      3.50 o 
  -2  -4   4        5.07        6.59      0.80 o 
  -1  -4   4       89.09       87.64      2.35 o 
   0  -4   4      114.72      117.69      2.90 o 
   1  -4   4      153.91      147.29      3.11 o 
   2  -4   4       80.17       75.50      2.21 o 
   3  -4   4       73.90       74.46      2.22 o 
   4  -4   4       32.07       34.41      1.64 o 
   5  -4   4       47.02       44.51      3.09 o 
   6  -4   4        0.05       -0.19      0.87 o 
   7  -4   4       19.76       18.81      2.98 o 
   8  -4   4       15.13       11.59      2.84 o 
   9  -4   4        1.92       -1.63      2.02 o 
  -9  -3   4        2.75        1.23      2.20 o 
  -8  -3   4       23.01       27.00      2.30 o 
  -7  -3   4      270.92      272.97      6.76 o 
  -6  -3   4       44.09       40.00      2.35 o 
  -5  -3   4       61.97       58.87      2.47 o 
  -4  -3   4       35.49       31.43      2.79 o 
  -3  -3   4      153.22      168.11      3.68 o 
  -2  -3   4      698.73      684.94     10.84 o 
  -1  -3   4      313.39      353.51      5.21 o 
   0  -3   4     1465.63     1479.32     18.10 o 
   1  -3   4      396.54      366.26      5.01 o 
   2  -3   4        0.00        0.48      0.45 o 
   3  -3   4      259.06      254.62      4.56 o 
   4  -3   4      177.62      184.65      3.40 o 
   5  -3   4       23.07       22.61      1.34 o 
   6  -3   4       98.38      105.17      3.81 o 
   7  -3   4        7.05        4.83      1.87 o 
   8  -3   4        1.60        0.91      1.67 o 
   9  -3   4        3.51        5.47      2.34 o 
  -9  -2   4        7.99        9.19      2.68 o 
  -8  -2   4        8.15        7.56      1.83 o 
  -7  -2   4      215.49      205.81      6.54 o 
  -6  -2   4       54.65       56.86      2.70 o 
  -5  -2   4       67.39       64.14      2.87 o 
  -4  -2   4       14.56       15.23      1.20 o 
  -3  -2   4      299.78      285.71      5.28 o 
  -2  -2   4       45.58       58.27      1.60 o 
  -1  -2   4       46.97       45.26      1.31 o 
   0  -2   4      352.81      353.69      5.22 o 
   1  -2   4        0.20        0.15      0.35 o 
   2  -2   4       19.15       22.56      0.76 o 
   3  -2   4        8.13        9.16      0.60 o 
   4  -2   4      204.14      186.07      2.73 o 
   5  -2   4      146.52      150.75      3.07 o 
   6  -2   4       14.03       14.77      1.37 o 
   7  -2   4      122.42      125.87      7.49 o 
   8  -2   4        0.45        4.39      1.98 o 
   9  -2   4        0.07        2.25      1.88 o 
  10  -2   4        7.17       10.14      2.93 o 
  -9  -1   4        1.46        5.77      3.22 o 
  -8  -1   4       35.49       35.91      3.20 o 
  -7  -1   4        9.54        8.27      1.52 o 
  -6  -1   4       82.15       86.05      3.57 o 
  -5  -1   4       27.18       26.64      1.67 o 
  -4  -1   4       52.90       54.74      2.54 o 
  -3  -1   4        1.36        1.57      0.50 o 
  -2  -1   4       97.48      126.40      2.68 o 
  -1  -1   4      348.38      399.52      5.36 o 
   1  -1   4       14.59       15.68      0.98 o 
   2  -1   4      244.18      280.59      3.07 o 
   3  -1   4       94.11       93.04      1.48 o 
   4  -1   4       34.66       42.00      1.26 o 
   5  -1   4      115.63      117.33      2.70 o 
   6  -1   4      168.65      163.40      3.70 o 
   7  -1   4       57.40       56.97      3.60 o 
   8  -1   4       39.85       43.20      5.34 o 
   9  -1   4        0.67       -0.04      1.56 o 
  10  -1   4        0.49       -0.34      2.29 o 
  -9   0   4        0.19       -0.43      1.91 o 
  -8   0   4       14.64       18.15      3.40 o 
  -7   0   4        7.02        9.25      1.59 o 
  -6   0   4        0.05       -0.10      0.93 o 
  -5   0   4      108.66      114.18      3.18 o 
  -4   0   4       83.48       90.26      2.36 o 
  -3   0   4       80.87       85.23      2.08 o 
  -2   0   4      306.23      294.87      4.61 o 
   0   0   4     1196.92     1353.46     24.93 o 
   1   0   4      108.99      109.83      2.26 o 
   2   0   4        8.69        9.70      0.45 o 
   3   0   4      390.58      433.44      4.75 o 
   4   0   4       67.22       65.15      1.56 o 
   5   0   4       64.55       58.69      1.68 o 
   6   0   4       50.54       47.34      2.22 o 
   7   0   4      350.93      359.49     10.07 o 
   8   0   4       20.64       20.90      2.41 o 
   9   0   4        7.92        4.71      1.92 o 
  10   0   4       11.82       14.55      3.19 o 
  11   0   4        4.41        6.39      3.73 o 
  -9   1   4        2.30        7.18      3.22 o 
  -8   1   4        3.69        5.90      1.92 o 
  -7   1   4        2.27        2.77      1.34 o 
  -6   1   4        4.07        3.00      1.21 o 
  -5   1   4      115.25      114.09      3.33 o 
  -4   1   4        0.04        0.56      0.58 o 
  -3   1   4      552.79      562.22      7.72 o 
  -2   1   4      114.12      120.37      2.42 o 
  -1   1   4      313.97      357.77      5.54 o 
   0   1   4      961.08     1058.09     16.86 o 
   1   1   4      100.72       90.51      4.47 o 
   2   1   4       85.84       84.08      1.81 o 
   4   1   4       13.42       13.20      0.60 o 
   5   1   4       63.97       68.05      1.77 o 
   6   1   4      496.87      488.66      7.78 o 
   7   1   4      136.79      139.01      4.25 o 
   8   1   4        9.95        9.12      1.73 o 
   9   1   4       44.35       41.89      4.10 o 
  10   1   4        5.09        4.47      2.06 o 
  11   1   4        5.16        7.24      3.62 o 
  -8   2   4        0.30       -0.49      1.62 o 
  -7   2   4       23.79       27.18      3.76 o 
  -6   2   4       24.32       22.28      2.03 o 
  -5   2   4       55.25       51.79      2.53 o 
  -4   2   4     1295.91     1247.31     21.38 o 
  -3   2   4      132.30      137.26      3.56 o 
  -2   2   4       51.00       51.03      1.88 o 
  -1   2   4     1043.51     1146.43     16.64 o 
   0   2   4      333.14      369.83      5.71 o 
   1   2   4       77.75       69.74      2.55 o 
   2   2   4       67.77       62.34      1.56 o 
   3   2   4      216.06      224.75      2.98 o 
   4   2   4        8.98        6.75      0.50 o 
   5   2   4      101.83      104.63      2.21 o 
   6   2   4       21.33       21.66      1.33 o 
   7   2   4       72.74       71.63      3.60 o 
   8   2   4        6.88        3.64      1.34 o 
   9   2   4       76.28       85.05      5.02 o 
  10   2   4       54.41       57.60      5.08 o 
  11   2   4        7.85        9.22      3.67 o 
  -8   3   4        7.47        6.16      2.39 o 
  -7   3   4        0.45       -0.29      1.86 o 
  -6   3   4        7.14        9.05      1.56 o 
  -5   3   4      159.61      151.50      4.64 o 
  -4   3   4        4.89        5.12      1.21 o 
  -3   3   4       85.40       95.03      3.09 o 
  -2   3   4       71.19       73.68      2.09 o 
   0   3   4       12.68        9.56      0.53 o 
   1   3   4       60.37       55.37      1.60 o 
   2   3   4       87.20       87.65      1.85 o 
   3   3   4      295.48      273.56      3.75 o 
   4   3   4       10.08        7.48      0.57 o 
   5   3   4      214.17      220.51      3.33 o 
   6   3   4       26.68       21.10      1.48 o 
   7   3   4       51.32       52.10      2.31 o 
   8   3   4      118.95      130.07      4.79 o 
   9   3   4       24.72       21.60      3.08 o 
  10   3   4       84.80      100.80     18.97 o 
  11   3   4        5.68       -1.75      2.54 o 
  -7   4   4       17.83       26.30      3.18 o 
  -6   4   4        0.70        0.28      1.54 o 
  -5   4   4       11.09       15.30      1.84 o 
  -4   4   4       88.49       95.59      5.32 o 
  -3   4   4        3.25        2.96      1.29 o 
  -2   4   4      149.98      138.88      3.64 o 
  -1   4   4       41.85       40.22      1.73 o 
   0   4   4        2.80        5.07      0.77 o 
   1   4   4       30.83       31.14      1.21 o 
   2   4   4      163.02      151.29      2.22 o 
   3   4   4       69.80       67.77      1.96 o 
   4   4   4      167.79      179.76      2.95 o 
   5   4   4       58.20       71.97      2.41 o 
   6   4   4      218.52      210.53      4.21 o 
   7   4   4        3.69        2.80      0.88 o 
   8   4   4        2.30        2.97      1.42 o 
   9   4   4       90.93       90.46      6.87 o 
  10   4   4        0.08        0.45      2.20 o 
  11   4   4        2.00       -0.68      2.49 o 
  -7   5   4        0.87        1.52      3.36 o 
  -6   5   4        1.26        2.35      2.41 o 
  -5   5   4        7.82        4.85      2.26 o 
  -4   5   4        5.82        3.22      3.28 o 
  -3   5   4       59.27       57.30      3.19 o 
  -2   5   4        1.90        1.81      0.76 o 
  -1   5   4       86.23       86.91      2.48 o 
   0   5   4       61.54       64.66      1.95 o 
   1   5   4       47.02       45.30      1.57 o 
   2   5   4       54.49       50.75      1.75 o 
   3   5   4      514.50      518.45      7.64 o 
   4   5   4       35.92       26.98      1.19 o 
   5   5   4       88.75       93.92      2.28 o 
   6   5   4        8.30        6.18      1.05 o 
   7   5   4        2.10        2.26      0.95 o 
   8   5   4       19.04       19.40      2.32 o 
   9   5   4        0.01       -1.57      1.57 o 
  10   5   4       11.82        7.07      3.11 o 
  11   5   4        1.18       -0.62      2.49 o 
  -6   6   4        6.82        3.08      2.90 o 
  -5   6   4        9.83       11.19      3.19 o 
  -4   6   4       11.44       12.88      2.71 o 
  -3   6   4        4.03        1.25      1.78 o 
  -2   6   4       39.22       37.75      2.74 o 
  -1   6   4       24.78       25.45      1.79 o 
   0   6   4       16.13       18.54      1.64 o 
   1   6   4       66.12       68.40      1.85 o 
   2   6   4      158.16      166.82      3.04 o 
   3   6   4       49.71       44.18      1.66 o 
   4   6   4        6.46        7.56      0.79 o 
   5   6   4        7.20        4.26      0.71 o 
   6   6   4        0.06        1.24      0.78 o 
   7   6   4        0.81       -0.08      0.96 o 
   8   6   4        4.63        4.62      1.32 o 
   9   6   4       24.83       28.50      3.74 o 
  10   6   4       18.29       15.70      5.17 o 
  11   6   4        0.63        1.02      2.88 o 
  -5   7   4        9.83       11.36      3.90 o 
  -4   7   4        0.90        2.37      2.60 o 
  -3   7   4        0.02       -1.03      1.76 o 
  -2   7   4        1.34        0.18      1.74 o 
  -1   7   4       78.42       73.03      5.42 o 
   0   7   4      142.94      132.06      3.84 o 
   1   7   4        0.04       -0.55      0.55 o 
   2   7   4       76.89       77.94      2.47 o 
   3   7   4       34.78       34.62      1.80 o 
   4   7   4        0.47       -0.29      0.58 o 
   5   7   4       32.25       26.89      2.31 o 
   6   7   4        0.64       -0.91      0.91 o 
   7   7   4       29.32       26.41      3.33 o 
   8   7   4        6.07        9.59      3.65 o 
   9   7   4        5.83        4.73      2.40 o 
  10   7   4        1.01       -1.19      2.43 o 
  -4   8   4        0.48        0.11      2.60 o 
  -3   8   4        0.05       -1.45      1.45 o 
  -2   8   4       26.76       26.78      3.13 o 
  -1   8   4       97.06       86.39      4.10 o 
   0   8   4        5.09        5.39      1.56 o 
   1   8   4       81.49       73.21      5.05 o 
   2   8   4       14.67       14.86      1.93 o 
   3   8   4        0.21        1.04      1.51 o 
   4   8   4       15.37       19.78      2.83 o 
   5   8   4        3.02        1.82      1.81 o 
   6   8   4       27.47       23.47      3.27 o 
   7   8   4        0.06       -0.40      1.60 o 
   8   8   4        0.83       -0.95      1.52 o 
   9   8   4        3.89        6.91      2.54 o 
  10   8   4        8.53       10.52      3.73 o 
  -3   9   4        4.26        1.01      3.48 o 
  -2   9   4        5.83        1.14      1.77 o 
  -1   9   4       18.30       21.61      3.03 o 
   0   9   4       13.85       15.29      1.98 o 
   1   9   4       15.93       15.29      1.95 o 
   2   9   4       29.43       28.96      2.71 o 
   3   9   4        3.75        4.66      3.00 o 
   4   9   4        0.25        0.52      1.56 o 
   5   9   4       49.90       50.80      4.68 o 
   6   9   4        1.79        2.81      2.02 o 
   7   9   4        2.90        4.97      2.27 o 
   8   9   4       10.34       10.55      7.26 o 
   9   9   4        1.39        1.75      2.43 o 
  -1  10   4        0.41        0.42      1.89 o 
   0  10   4       18.59       17.40      2.97 o 
   1  10   4       18.91       25.40      3.83 o 
   2  10   4        0.54       -0.63      1.31 o 
   3  10   4        3.65        2.29      1.99 o 
   4  10   4       24.12       26.64      3.64 o 
   5  10   4        0.25        2.49      1.96 o 
   6  10   4       31.89       36.60      5.79 o 
   7  10   4       16.82       19.62      4.64 o 
   8  10   4        2.61       -0.85      2.37 o 
   2  11   4        1.84        3.51      3.22 o 
   3  11   4        0.00        2.71      2.77 o 
   4  11   4       10.78        8.25      3.67 o 
   5  11   4       21.31       24.48      5.31 o 
  -4 -10   5        3.12        4.53      2.58 o 
  -3 -10   5       12.88       14.81      3.32 o 
  -2 -10   5       11.25       12.74      2.98 o 
  -1 -10   5        1.90        0.90      2.05 o 
   0 -10   5       11.67       11.59      3.16 o 
   1 -10   5        0.98        3.56      2.66 o 
  -6  -9   5        0.85       -2.04      2.04 o 
  -5  -9   5        4.86        7.63      2.70 o 
  -4  -9   5       36.70       40.66      4.63 o 
  -3  -9   5        6.32        8.32      2.57 o 
  -2  -9   5        8.37        3.84      2.09 o 
  -1  -9   5       11.59       14.55      2.93 o 
   0  -9   5        0.20        0.01      4.18 o 
   1  -9   5       26.71       38.29      4.42 o 
   2  -9   5        9.46        7.43      3.34 o 
   3  -9   5        0.66       -1.06      1.69 o 
  -7  -8   5        8.75        7.22      2.77 o 
  -6  -8   5       23.95       32.10      4.25 o 
  -5  -8   5       33.32       38.67      4.25 o 
  -4  -8   5       37.53       40.96      2.88 o 
  -3  -8   5       15.37       18.50      2.00 o 
  -2  -8   5        0.62        0.94      0.98 o 
  -1  -8   5        0.88        2.02      1.08 o 
   0  -8   5        9.07       10.64      1.54 o 
   1  -8   5        0.27        1.09      1.01 o 
   2  -8   5        4.86        7.68      1.30 o 
   3  -8   5       17.00       17.24      2.39 o 
   4  -8   5        1.75        0.55      1.26 o 
   5  -8   5        1.31        1.77      1.43 o 
  -8  -7   5        3.56        4.93      2.34 o 
  -7  -7   5        4.31        4.17      3.08 o 
  -6  -7   5       23.98       26.98      3.43 o 
  -5  -7   5        0.01        0.88      1.29 o 
  -4  -7   5        5.31        3.52      1.25 o 
  -3  -7   5        1.50        0.71      0.97 o 
  -2  -7   5       11.96        9.34      1.36 o 
  -1  -7   5        3.60        4.29      1.06 o 
   0  -7   5        0.89        2.05      1.56 o 
   1  -7   5        6.23        7.10      1.34 o 
   2  -7   5       23.54       22.02      1.74 o 
   3  -7   5        2.71        1.87      1.13 o 
   4  -7   5       21.60       20.78      1.92 o 
   5  -7   5        0.75       -0.27      1.14 o 
   6  -7   5        0.00        0.98      2.31 o 
  -8  -6   5        2.94        4.58      2.57 o 
  -7  -6   5        1.93        0.09      1.32 o 
  -6  -6   5        0.04       -0.47      1.14 o 
  -5  -6   5       33.73       31.25      2.80 o 
  -4  -6   5       20.33       18.03      3.52 o 
  -3  -6   5        2.30        1.78      0.82 o 
  -2  -6   5       48.74       44.36      2.42 o 
  -1  -6   5        6.73        7.68      1.17 o 
   0  -6   5        0.17       -0.02      0.79 o 
   1  -6   5        0.69        1.62      0.82 o 
   2  -6   5       44.69       49.84      3.12 o 
   3  -6   5       69.64       65.14      3.11 o 
   4  -6   5        5.71        6.01      1.25 o 
   5  -6   5       11.00       11.31      1.49 o 
   6  -6   5        0.52        1.44      1.40 o 
   7  -6   5        1.91        0.33      1.89 o 
  -8  -5   5        3.40        2.84      2.80 o 
  -7  -5   5       14.05       12.98      1.71 o 
  -6  -5   5       22.07       23.08      2.45 o 
  -5  -5   5        0.50       -0.05      0.94 o 
  -4  -5   5       26.28       29.73      2.11 o 
  -3  -5   5       64.16       60.11      2.57 o 
  -2  -5   5      104.33      109.70      2.94 o 
  -1  -5   5       11.29       11.38      1.42 o 
   0  -5   5      178.47      167.93      4.19 o 
   1  -5   5      224.78      232.15      5.28 o 
   2  -5   5      117.83      116.66      2.82 o 
   3  -5   5       69.88       73.96      2.89 o 
   4  -5   5      155.62      156.70      4.69 o 
   5  -5   5        2.62        3.18      0.97 o 
   6  -5   5        1.86        0.86      1.03 o 
   7  -5   5        7.47        7.03      1.85 o 
   8  -5   5        4.62        4.38      1.88 o 
  -9  -4   5        4.20        7.35      3.67 o 
  -8  -4   5        3.07        3.23      1.65 o 
  -7  -4   5        6.43        7.20      1.65 o 
  -6  -4   5       34.89       34.65      2.37 o 
  -5  -4   5       35.90       37.26      2.73 o 
  -4  -4   5       22.90       20.60      1.69 o 
  -3  -4   5       75.24       79.88      2.76 o 
  -2  -4   5       70.62       71.31      2.46 o 
  -1  -4   5      101.41       98.51      2.83 o 
   0  -4   5       75.92       83.98      3.22 o 
   1  -4   5       86.85       79.44      2.36 o 
   2  -4   5        6.47        6.99      0.88 o 
   3  -4   5      123.04      122.01      3.84 o 
   4  -4   5        0.01       -0.21      0.66 o 
   5  -4   5       57.25       57.00      2.89 o 
   6  -4   5        2.86        2.21      1.07 o 
   7  -4   5        7.81        5.45      2.11 o 
   8  -4   5       28.76       35.40      3.26 o 
   9  -4   5        2.98        3.77      2.77 o 
  -9  -3   5        6.75        6.11      3.45 o 
  -8  -3   5       13.54       10.72      1.75 o 
  -7  -3   5       54.19       51.77      3.01 o 
  -6  -3   5       30.46       31.23      2.22 o 
  -5  -3   5        7.43        8.01      1.17 o 
  -4  -3   5       44.63       45.88      2.39 o 
  -3  -3   5        5.99        5.56      0.93 o 
  -2  -3   5      100.34      105.71      2.65 o 
  -1  -3   5       44.46       48.98      1.88 o 
   0  -3   5       22.37       19.74      1.36 o 
   1  -3   5        0.19        0.66      0.54 o 
   2  -3   5       14.99       14.52      0.80 o 
   3  -3   5       11.67       11.88      0.84 o 
   4  -3   5       77.01       73.85      2.12 o 
   5  -3   5        6.40        6.62      0.94 o 
   6  -3   5      100.49       94.95      3.10 o 
   7  -3   5       19.24       20.23      1.98 o 
   8  -3   5        3.47        2.95      1.99 o 
   9  -3   5        7.96        7.86      2.48 o 
  -9  -2   5        6.43        6.56      3.62 o 
  -8  -2   5       26.50       28.34      3.73 o 
  -7  -2   5        4.45        5.87      1.30 o 
  -6  -2   5       96.45       92.07      4.40 o 
  -5  -2   5       66.91       65.99      2.81 o 
  -4  -2   5      154.91      145.34      3.53 o 
  -3  -2   5      256.13      274.88      5.23 o 
  -2  -2   5      207.76      209.51      4.05 o 
  -1  -2   5      189.72      190.72      3.58 o 
   0  -2   5      204.85      217.24      4.54 o 
   1  -2   5       63.51       66.13      1.60 o 
   2  -2   5        8.08        6.94      0.72 o 
   3  -2   5        0.25        0.62      0.38 o 
   4  -2   5       24.23       24.51      1.09 o 
   5  -2   5      155.21      165.78      3.82 o 
   6  -2   5        2.00        0.90      0.74 o 
   7  -2   5       89.71       92.60      7.51 o 
   8  -2   5       44.34       47.63      4.40 o 
   9  -2   5        0.92       -0.55      1.59 o 
  10  -2   5        2.64        4.24      3.22 o 
  -9  -1   5        0.94       -0.40      2.49 o 
  -8  -1   5       10.79       12.14      3.56 o 
  -7  -1   5       28.42       24.83      1.99 o 
  -6  -1   5        0.50       -0.05      0.84 o 
  -5  -1   5      331.48      325.02      8.56 o 
  -4  -1   5        0.37       -0.55      0.55 o 
  -3  -1   5       33.27       31.98      1.38 o 
  -2  -1   5      136.91      122.13      2.74 o 
  -1  -1   5       60.00       64.31      1.93 o 
   0  -1   5      370.63      358.63      4.52 o 
   1  -1   5       17.90       14.56      0.58 o 
   2  -1   5       56.93       57.74      1.25 o 
   3  -1   5        9.48        6.27      0.47 o 
   5  -1   5        6.01        6.97      0.73 o 
   6  -1   5      154.63      161.16      3.68 o 
   7  -1   5       54.91       57.33      3.53 o 
   8  -1   5        0.27       -0.53      2.26 o 
   9  -1   5        2.95        1.99      1.79 o 
  10  -1   5        7.05        4.64      3.11 o 
  -8   0   5        2.38       -0.93      1.64 o 
  -7   0   5        1.11        0.80      1.47 o 
  -6   0   5       71.39       72.77      3.00 o 
  -5   0   5      103.80       99.86      3.32 o 
  -4   0   5      190.60      184.17      4.48 o 
  -3   0   5       10.40        9.86      0.89 o 
  -2   0   5       88.20       91.77      2.09 o 
  -1   0   5      293.95      277.34      4.58 o 
   0   0   5      185.54      191.54      4.37 o 
   1   0   5      156.93      199.88      3.82 o 
   3   0   5      138.95      132.26      1.80 o 
   4   0   5      163.47      171.53      2.59 o 
   5   0   5       84.38       84.40      2.03 o 
   6   0   5       12.37       13.26      1.16 o 
   7   0   5      122.86      127.86      4.67 o 
   8   0   5       11.85       12.03      1.97 o 
   9   0   5       18.29       12.75      2.60 o 
  10   0   5        1.93        4.41      2.94 o 
  -8   1   5        3.87        0.93      1.78 o 
  -7   1   5        0.01        1.63      1.53 o 
  -6   1   5        1.25       -0.08      1.01 o 
  -5   1   5        9.89       10.68      1.29 o 
  -4   1   5       16.20       16.59      1.53 o 
  -3   1   5      100.20       94.19      2.19 o 
  -2   1   5      185.98      171.77      3.58 o 
  -1   1   5      249.74      267.32      3.76 o 
   0   1   5      564.23      683.89     11.45 o 
   1   1   5      305.67      285.46      9.58 o 
   2   1   5       39.41       44.71      1.11 o 
   3   1   5      343.16      343.70      5.17 o 
   4   1   5      130.22      123.35      1.82 o 
   5   1   5        5.87        6.64      0.64 o 
   6   1   5      100.63      105.45      2.66 o 
   7   1   5       49.12       51.00      2.67 o 
   8   1   5       34.62       36.78      3.67 o 
   9   1   5        5.73        4.69      1.98 o 
  10   1   5        0.28       -0.62      2.09 o 
  11   1   5        0.31       -1.53      2.26 o 
  -8   2   5        0.31        1.08      1.91 o 
  -7   2   5        0.01       -1.42      1.42 o 
  -6   2   5       29.13       39.57      3.74 o 
  -5   2   5       14.12       14.68      1.82 o 
  -4   2   5       35.19       36.64      1.85 o 
  -3   2   5      567.44      574.20      8.74 o 
  -2   2   5        0.58        0.20      0.38 o 
  -1   2   5      125.45      128.37      2.24 o 
   0   2   5      484.56      465.16      7.98 o 
   1   2   5       68.31       75.98      4.58 o 
   2   2   5      992.13      999.64     16.31 o 
   3   2   5       54.98       58.60      1.63 o 
   4   2   5        2.30        1.86      0.33 o 
   6   2   5       13.55       13.93      1.10 o 
   7   2   5       10.93       11.94      1.65 o 
   8   2   5       14.00       12.63      1.82 o 
   9   2   5       19.70       16.03      2.67 o 
  10   2   5        4.58        7.86      3.17 o 
  11   2   5        7.38        6.73      3.79 o 
  -7   3   5       38.46       42.89      3.82 o 
  -6   3   5        0.57        0.37      1.25 o 
  -5   3   5       72.50       71.93      3.61 o 
  -4   3   5      267.69      263.20      6.22 o 
  -3   3   5       66.08       64.65      2.27 o 
  -2   3   5      353.36      349.09      8.72 o 
  -1   3   5       30.14       29.45      1.24 o 
   0   3   5       57.85       55.11      1.73 o 
   1   3   5      788.28      789.37     14.94 o 
   2   3   5       67.22       69.04      1.55 o 
   3   3   5      187.60      176.70      3.73 o 
   4   3   5        6.56        6.22      0.50 o 
   5   3   5        5.83        5.58      0.61 o 
   6   3   5       28.20       30.24      1.22 o 
   7   3   5       85.76       81.91      2.13 o 
   8   3   5       59.50       64.45      5.98 o 
   9   3   5       42.78       39.84      4.07 o 
  10   3   5        0.28        0.62      2.15 o 
  11   3   5       37.87       32.85      5.88 o 
  -7   4   5        2.30        5.86      2.17 o 
  -6   4   5        3.57        4.27      1.58 o 
  -5   4   5        0.54        0.77      1.58 o 
  -4   4   5       29.16       27.46      4.10 o 
  -3   4   5       38.33       35.77      2.49 o 
  -2   4   5      423.13      418.35      8.13 o 
  -1   4   5       53.01       52.36      1.89 o 
   0   4   5        3.33        4.81      0.78 o 
   1   4   5      199.14      210.21      7.45 o 
   2   4   5       85.74       90.38      2.12 o 
   3   4   5        6.21        6.30      0.58 o 
   4   4   5       47.26       48.83      1.36 o 
   5   4   5        5.04        4.40      0.69 o 
   6   4   5        4.48        4.19      0.64 o 
   7   4   5       35.39       36.21      2.22 o 
   8   4   5        1.36        1.39      1.06 o 
   9   4   5       30.07       34.24      3.70 o 
  10   4   5       73.00       52.47      6.39 o 
  11   4   5        2.29        3.62      2.77 o 
  -6   5   5        9.75       12.46      6.84 o 
  -5   5   5        3.20        2.46      1.97 o 
  -4   5   5        5.65        5.89      2.08 o 
  -3   5   5       78.41       72.20      5.88 o 
  -2   5   5        0.23       -0.21      0.74 o 
  -1   5   5       85.57       77.38      3.09 o 
   0   5   5      159.10      146.01      3.32 o 
   1   5   5       19.37       20.54      1.01 o 
   2   5   5      113.81      117.44      2.15 o 
   3   5   5      299.37      304.86      5.27 o 
   4   5   5      104.53       89.20      2.74 o 
   5   5   5       45.26       48.28      2.17 o 
   6   5   5       22.08       22.12      1.39 o 
   7   5   5       27.16       26.96      1.98 o 
   8   5   5       34.72       36.58      3.05 o 
   9   5   5        3.09        4.88      1.71 o 
  10   5   5        2.04       -0.51      2.15 o 
  11   5   5        8.16        2.20      2.83 o 
  -5   6   5        0.54       -2.80      2.80 o 
  -4   6   5        1.19       -0.69      3.25 o 
  -3   6   5        0.10        0.02      1.54 o 
  -2   6   5       38.16       34.44      3.32 o 
  -1   6   5       49.57       38.97      3.53 o 
   0   6   5       13.55       11.01      1.20 o 
   1   6   5       60.35       56.27      3.27 o 
   2   6   5      235.97      239.81      6.95 o 
   3   6   5      338.03      323.28      5.34 o 
   4   6   5        6.20        6.52      1.24 o 
   5   6   5       34.67       27.37      1.73 o 
   6   6   5        9.77       15.42      2.38 o 
   7   6   5        2.99        5.10      1.73 o 
   8   6   5        8.68        6.98      1.69 o 
   9   6   5        0.41        0.05      1.78 o 
  10   6   5        4.46        2.55      3.45 o 
  -4   7   5        2.81        3.16      2.25 o 
  -3   7   5        2.18       -1.13      2.60 o 
  -2   7   5        2.02        2.27      1.78 o 
  -1   7   5        0.02       -1.08      1.08 o 
   0   7   5       25.27       25.76      2.25 o 
   1   7   5        5.91        5.74      1.17 o 
   2   7   5       10.52        7.23      1.11 o 
   3   7   5        4.61        3.67      1.07 o 
   4   7   5        2.02        2.33      0.82 o 
   5   7   5       52.35       55.65      4.26 o 
   6   7   5       18.30       17.34      3.90 o 
   7   7   5        7.05        7.49      2.86 o 
   8   7   5        2.55        0.22      1.63 o 
   9   7   5        6.33        5.93      2.38 o 
  10   7   5        1.52        1.07      2.60 o 
  -3   8   5        0.34       -0.58      1.46 o 
  -2   8   5        2.92        2.99      1.58 o 
  -1   8   5       16.75       18.53      2.26 o 
   0   8   5        0.05       -0.15      1.23 o 
   1   8   5       37.05       39.07      2.58 o 
   2   8   5       13.80       13.90      2.15 o 
   3   8   5        6.57        7.12      1.99 o 
   4   8   5       83.30       75.45      4.86 o 
   5   8   5       22.55       20.02      6.02 o 
   6   8   5       11.10       16.25      3.65 o 
   7   8   5       27.51       38.81      8.76 o 
   8   8   5        3.36        4.74      2.09 o 
   9   8   5        8.71       10.01      3.45 o 
  -2   9   5        2.03        3.62      3.11 o 
  -1   9   5        0.10       -1.33      2.11 o 
   0   9   5       27.18       31.62      2.66 o 
   1   9   5        0.02       -1.10      1.10 o 
   2   9   5       40.14       40.12      3.15 o 
   3   9   5       23.47       21.30      3.14 o 
   4   9   5        1.59        2.22      1.75 o 
   5   9   5       16.43       20.98      5.88 o 
   6   9   5       20.79       30.55      9.10 o 
   7   9   5        0.49        4.92      2.17 o 
   8   9   5        8.15       11.59      3.67 o 
   0  10   5        0.04       -2.07      2.07 o 
   1  10   5       36.84       36.46      7.07 o 
   2  10   5        5.25        4.39      1.87 o 
   3  10   5       10.47       12.26      2.73 o 
   4  10   5        6.90       12.11      2.74 o 
   5  10   5        0.70        2.31      1.99 o 
   6  10   5        2.18        5.43      3.17 o 
   7  10   5        7.96       10.69      3.73 o 
  -2 -10   6        9.19        8.36      6.16 o 
  -1 -10   6        4.67        4.98      2.59 o 
   0 -10   6        0.23       -3.05      3.39 o 
  -5  -9   6        7.33        5.26      3.62 o 
  -4  -9   6        0.68        0.43      2.16 o 
  -3  -9   6       28.60       29.95      7.29 o 
  -2  -9   6        2.41        0.55      5.79 o 
  -1  -9   6        3.34        5.21      2.36 o 
   0  -9   6        3.07        3.50      2.15 o 
   1  -9   6        9.20        8.31      2.74 o 
   2  -9   6       16.69       20.35      3.58 o 
   3  -9   6        0.15       -1.11      2.13 o 
  -6  -8   6        1.85        8.08      3.62 o 
  -5  -8   6       15.92       24.48      7.32 o 
  -4  -8   6       17.64       21.13      2.67 o 
  -3  -8   6        9.91       12.48      2.11 o 
  -2  -8   6       15.26       15.00      2.24 o 
  -1  -8   6        4.15        0.91      1.38 o 
   0  -8   6       12.85       13.65      2.12 o 
   1  -8   6       16.05       16.13      2.32 o 
   2  -8   6       13.63        9.61      2.01 o 
   3  -8   6       23.44       32.10      3.13 o 
   4  -8   6        2.67        3.14      1.74 o 
  -7  -7   6       23.57       23.24      5.20 o 
  -6  -7   6       18.30       18.76      3.13 o 
  -5  -7   6        0.36        1.70      1.40 o 
  -4  -7   6       27.21       28.75      2.93 o 
  -3  -7   6       10.79       13.03      1.77 o 
  -2  -7   6       48.74       53.46      2.91 o 
  -1  -7   6        0.92        1.14      0.94 o 
   0  -7   6        1.64       -0.08      1.06 o 
   1  -7   6       26.63       26.87      3.60 o 
   2  -7   6       25.22       24.72      2.55 o 
   3  -7   6        1.09        2.06      1.13 o 
   4  -7   6       16.05       18.36      2.08 o 
   5  -7   6        9.35        4.79      1.74 o 
   6  -7   6        0.05        2.09      1.88 o 
  -7  -6   6        0.14       -2.09      2.09 o 
  -6  -6   6       12.08       16.71      2.33 o 
  -5  -6   6        3.17        1.33      1.34 o 
  -4  -6   6       18.97       18.14      2.20 o 
  -3  -6   6        9.21        8.25      1.58 o 
  -2  -6   6       22.31       22.82      2.25 o 
  -1  -6   6        0.38        1.63      0.88 o 
   0  -6   6       12.82       12.59      1.29 o 
   1  -6   6        6.10        4.88      0.97 o 
   2  -6   6        0.22        0.49      0.78 o 
   3  -6   6       10.42       12.22      1.27 o 
   4  -6   6       15.80       11.43      1.61 o 
   5  -6   6        2.21        2.84      1.65 o 
   6  -6   6        2.37        2.76      1.36 o 
   7  -6   6        0.14        0.59      1.67 o 
  -8  -5   6        0.37       -1.70      2.66 o 
  -7  -5   6       18.72       20.49      2.44 o 
  -6  -5   6        2.92        3.56      1.17 o 
  -5  -5   6       29.38       28.45      2.62 o 
  -4  -5   6        1.88        3.73      1.31 o 
  -3  -5   6        4.23        3.80      1.49 o 
  -2  -5   6        0.92       -0.70      0.87 o 
  -1  -5   6        3.61        2.62      1.34 o 
   0  -5   6        6.87        7.22      0.99 o 
   1  -5   6       31.00       32.20      2.02 o 
   2  -5   6       14.86       15.95      1.28 o 
   3  -5   6        7.01        6.03      1.13 o 
   4  -5   6       42.55       44.26      2.61 o 
   5  -5   6        8.07        8.34      1.27 o 
   6  -5   6       10.84        8.43      1.51 o 
   7  -5   6        6.57        4.41      1.63 o 
   8  -5   6        6.26        4.72      2.19 o 
  -8  -4   6        8.15       10.48      2.82 o 
  -7  -4   6        2.26        3.10      1.43 o 
  -6  -4   6        0.42        0.38      0.96 o 
  -5  -4   6       29.48       32.58      2.71 o 
  -4  -4   6       30.70       27.53      2.00 o 
  -3  -4   6      110.25      109.23      5.20 o 
  -2  -4   6      207.47      201.68      7.04 o 
  -1  -4   6       30.98       28.02      2.10 o 
   0  -4   6      540.63      535.73     10.06 o 
   1  -4   6      106.08       88.61      3.30 o 
   2  -4   6        0.00       -0.58      0.79 o 
   3  -4   6       88.52       86.18      2.43 o 
   4  -4   6        8.31        8.45      1.07 o 
   5  -4   6       83.80       79.49      2.80 o 
   6  -4   6        9.06       10.38      1.84 o 
   7  -4   6        0.55       -0.41      0.95 o 
   8  -4   6        2.74        3.66      1.76 o 
  -8  -3   6        0.19       -0.64      1.73 o 
  -7  -3   6       30.58       30.09      2.76 o 
  -6  -3   6        9.77       12.78      2.20 o 
  -5  -3   6        1.37        1.76      0.94 o 
  -4  -3   6      144.83      146.88      4.40 o 
  -3  -3   6       56.15       58.37      2.71 o 
  -2  -3   6        1.44        0.81      0.61 o 
  -1  -3   6      530.98      534.22      8.72 o 
   0  -3   6        2.48        3.97      0.81 o 
   1  -3   6       33.72       39.61      1.79 o 
   2  -3   6        0.21        0.46      0.62 o 
   3  -3   6        0.01        0.16      0.38 o 
   4  -3   6       79.96       80.04      2.12 o 
   5  -3   6        0.12        0.01      0.67 o 
   6  -3   6       54.27       53.32      2.78 o 
   7  -3   6       14.01       18.03      1.85 o 
   8  -3   6        3.38        1.65      3.08 o 
   9  -3   6        2.32        3.61      1.93 o 
  -8  -2   6       13.57       18.45      2.74 o 
  -7  -2   6        1.89        0.10      1.28 o 
  -6  -2   6       15.90       17.88      2.21 o 
  -5  -2   6       27.92       24.67      1.93 o 
  -4  -2   6       27.21       26.14      1.84 o 
  -3  -2   6       61.32       66.55      2.20 o 
  -2  -2   6      158.65      156.26      3.36 o 
  -1  -2   6       23.30       22.31      1.14 o 
   0  -2   6      252.53      260.07      4.52 o 
   1  -2   6       16.44       15.66      0.95 o 
   2  -2   6        4.04        2.64      0.79 o 
   3  -2   6        0.66        2.03      0.71 o 
   4  -2   6       22.93       21.73      0.99 o 
   5  -2   6      106.86      108.88      2.36 o 
   6  -2   6        6.86        7.42      1.00 o 
   7  -2   6       57.93       63.94      3.04 o 
   8  -2   6       48.76       48.85      3.98 o 
   9  -2   6        3.31        6.50      2.60 o 
  -8  -1   6        2.54        1.19      1.99 o 
  -7  -1   6        6.19        4.06      1.38 o 
  -6  -1   6        3.88        3.84      1.29 o 
  -5  -1   6       14.55       15.68      1.49 o 
  -4  -1   6       24.21       22.31      2.27 o 
  -3  -1   6        4.10        4.55      0.98 o 
  -2  -1   6       46.42       46.13      1.58 o 
  -1  -1   6      234.71      247.27      4.42 o 
   0  -1   6        0.00       -0.12      0.32 o 
   1  -1   6        6.22        5.79      0.41 o 
   2  -1   6        3.78        4.31      0.44 o 
   3  -1   6       18.55       19.96      1.22 o 
   4  -1   6       56.75       55.81      1.51 o 
   5  -1   6       35.28       35.93      1.60 o 
   6  -1   6       95.70       93.71      2.95 o 
   7  -1   6      157.02      162.20      4.03 o 
   8  -1   6        3.41        2.91      1.87 o 
   9  -1   6       10.50        7.07      2.83 o 
  10  -1   6        2.26        1.92      2.88 o 
  -8   0   6        3.34        5.89      2.13 o 
  -7   0   6        1.56       -0.86      1.81 o 
  -6   0   6       17.58       19.25      2.05 o 
  -5   0   6        2.10        4.43      1.04 o 
  -4   0   6      263.39      257.32      5.36 o 
  -3   0   6      343.12      354.05      8.87 o 
  -1   0   6      103.54      113.62      2.34 o 
   0   0   6      383.36      378.72      8.04 o 
   1   0   6       42.45       44.94      1.41 o 
   2   0   6       68.82       69.28      2.27 o 
   3   0   6        5.53        6.32      0.38 o 
   4   0   6       23.93       21.24      1.36 o 
   5   0   6        0.09        0.29      0.40 o 
   6   0   6       53.44       56.23      1.71 o 
   7   0   6        0.11        0.05      1.93 o 
   8   0   6        3.24        1.58      1.62 o 
   9   0   6        4.94        5.20      2.88 o 
  10   0   6        2.20        3.79      2.71 o 
  -7   1   6        7.61        7.76      2.12 o 
  -6   1   6        0.20        0.77      1.45 o 
  -5   1   6       89.24       81.74      3.41 o 
  -4   1   6      234.15      240.03      5.14 o 
  -3   1   6       13.78       10.03      1.75 o 
  -2   1   6       22.22       25.20      1.29 o 
  -1   1   6      122.08      132.80      3.28 o 
   0   1   6       38.00       48.96      1.62 o 
   1   1   6      164.82      161.02      4.19 o 
   2   1   6        9.15       10.24      0.53 o 
   3   1   6       33.23       30.31      1.18 o 
   4   1   6        5.08        5.94      0.38 o 
   5   1   6        3.37        2.36      0.47 o 
   6   1   6       10.50       10.65      0.79 o 
   7   1   6       15.70       17.88      1.90 o 
   8   1   6       22.70       21.49      2.89 o 
   9   1   6       32.58       30.42      5.03 o 
  10   1   6        0.51        2.20      2.32 o 
  -7   2   6        0.61        1.83      1.80 o 
  -6   2   6        0.76       -1.83      2.67 o 
  -5   2   6       16.60       15.93      2.22 o 
  -4   2   6       13.20       13.12      1.45 o 
  -3   2   6       14.63       17.45      1.58 o 
  -2   2   6       11.92        9.88      0.92 o 
  -1   2   6        7.63        9.68      1.22 o 
   0   2   6      126.92      120.57      2.65 o 
   1   2   6        5.69       10.52      2.20 o 
   2   2   6       53.01       46.50      5.46 o 
   3   2   6      172.58      178.29      3.24 o 
   4   2   6        1.59        1.49      0.37 o 
   5   2   6       14.66       12.96      0.69 o 
   6   2   6        2.73        2.32      0.51 o 
   7   2   6       15.39       16.37      2.19 o 
   8   2   6       19.55       22.59      3.02 o 
   9   2   6        4.03        2.02      1.92 o 
  10   2   6       17.87       14.36      3.96 o 
  11   2   6        5.19        7.80      3.45 o 
  -7   3   6        1.96        3.70      2.02 o 
  -6   3   6       16.01       18.09      2.19 o 
  -5   3   6        1.63        3.12      1.37 o 
  -4   3   6       17.83       17.88      1.91 o 
  -3   3   6        0.34       -0.47      1.13 o 
  -2   3   6        1.17        1.44      0.65 o 
  -1   3   6      164.12      166.94      3.89 o 
   0   3   6       72.44       64.11      1.92 o 
   1   3   6      212.17      203.93      3.92 o 
   2   3   6      212.46      222.65      3.71 o 
   3   3   6      357.71      350.23      6.49 o 
   4   3   6      406.18      389.97      6.52 o 
   5   3   6        3.33        3.38      0.46 o 
   6   3   6       51.73       50.57      1.63 o 
   7   3   6       17.82       17.98      1.30 o 
   8   3   6        4.45        8.21      1.99 o 
   9   3   6       26.64       26.50      4.64 o 
  10   3   6        0.02        0.00      2.32 o 
  11   3   6        1.75        3.67      3.00 o 
  -6   4   6        1.17        0.83      1.97 o 
  -5   4   6       18.88       23.82      3.02 o 
  -4   4   6       11.68       13.93      2.44 o 
  -3   4   6       18.93       16.47      2.37 o 
  -2   4   6       33.21       35.73      6.47 o 
  -1   4   6      345.26      333.58      9.45 o 
   0   4   6       84.69       85.22      3.19 o 
   1   4   6       11.32       11.19      1.89 o 
   2   4   6      529.11      528.44      8.29 o 
   3   4   6      736.98      722.22     12.58 o 
   4   4   6       16.62       16.31      0.96 o 
   5   4   6       50.21       52.54      1.52 o 
   6   4   6       26.90       25.66      1.44 o 
   7   4   6        3.56        0.80      1.05 o 
   8   4   6       12.91       14.36      2.06 o 
   9   4   6        0.41       -1.37      1.37 o 
  10   4   6       28.96       27.48      4.86 o 
  11   4   6        2.12        3.84      2.83 o 
  -5   5   6       45.25       53.68      7.00 o 
  -4   5   6       16.36       20.10      2.94 o 
  -3   5   6        0.13       -1.07      1.49 o 
  -2   5   6      128.30      121.55      5.36 o 
  -1   5   6       19.01       15.46      2.09 o 
   0   5   6      321.03      302.84      8.79 o 
   1   5   6       11.99       11.73      0.88 o 
   2   5   6       12.95       11.98      0.85 o 
   3   5   6      112.59      114.95      2.87 o 
   4   5   6        2.28        3.36      0.72 o 
   5   5   6       12.99       14.11      1.43 o 
   6   5   6        0.82        2.97      1.02 o 
   7   5   6        0.46        1.26      1.13 o 
   8   5   6        3.54        4.72      1.54 o 
   9   5   6       54.13       53.39      7.33 o 
  10   5   6        1.02        0.45      2.04 o 
  -5   6   6        2.62       -0.53      3.22 o 
  -4   6   6        0.03       -1.69      1.69 o 
  -3   6   6        0.37       -1.57      1.57 o 
  -2   6   6       22.78       16.34      2.56 o 
  -1   6   6      185.88      167.41      6.40 o 
   0   6   6       20.19       24.39      1.64 o 
   1   6   6       11.02       10.45      1.03 o 
   2   6   6       73.25       72.00      3.57 o 
   3   6   6        0.50        0.01      1.56 o 
   4   6   6       26.90       25.87      1.91 o 
   5   6   6       21.05       19.85      1.81 o 
   6   6   6        0.28        2.50      1.61 o 
   7   6   6       16.16       16.33      3.39 o 
   8   6   6       23.04       25.94      2.61 o 
   9   6   6        2.83        1.62      1.54 o 
  10   6   6        9.22        6.00      2.72 o 
  -4   7   6        0.78        4.01      2.25 o 
  -3   7   6        0.10       -1.68      1.68 o 
  -2   7   6       18.82       19.58      2.90 o 
  -1   7   6        1.09        0.69      1.72 o 
   0   7   6        2.59        0.46      1.13 o 
   1   7   6        0.08       -0.63      0.87 o 
   2   7   6        0.27        0.07      0.78 o 
   3   7   6       11.85       13.80      1.61 o 
   4   7   6        7.69        6.90      1.35 o 
   5   7   6        0.03        1.80      1.43 o 
   6   7   6       51.48       48.11      4.06 o 
   7   7   6        3.22        3.60      1.74 o 
   8   7   6        7.27        7.58      1.75 o 
   9   7   6        1.87        2.01      2.04 o 
  10   7   6        0.58        3.34      3.05 o 
  -2   8   6        0.04       -1.63      1.63 o 
  -1   8   6        2.68        1.09      1.98 o 
   0   8   6        0.68        2.54      1.87 o 
   1   8   6        4.65        4.54      1.58 o 
   2   8   6       54.80       57.24      6.30 o 
   3   8   6        2.84        4.18      1.73 o 
   4   8   6        8.45       11.11      2.18 o 
   5   8   6       77.29       62.84      5.29 o 
   6   8   6        1.62        4.87      2.06 o 
   7   8   6       37.46       38.27      4.08 o 
   8   8   6        0.91        3.00      1.92 o 
   9   8   6        0.37        1.58      2.54 o 
  -1   9   6        3.39        0.67      2.18 o 
   0   9   6        1.48        3.15      2.17 o 
   1   9   6       29.82       25.62      2.85 o 
   2   9   6        0.00        1.40      1.52 o 
   3   9   6        4.04        2.24      1.81 o 
   4   9   6        6.56        7.10      2.17 o 
   5   9   6       22.64       29.24      3.84 o 
   6   9   6       69.89       76.82      5.88 o 
   7   9   6        1.98        2.66      2.08 o 
   8   9   6        7.44        9.84      3.62 o 
   1  10   6        3.66        1.98      2.94 o 
   2  10   6        3.43        2.85      2.22 o 
   3  10   6        8.32       10.35      3.39 o 
   4  10   6       24.12       18.03      4.07 o 
   5  10   6       16.94       20.41      4.35 o 
   6  10   6        0.13        4.30      2.77 o 
  -3  -9   7        6.43        9.33      3.84 o 
  -2  -9   7        4.26        4.75      3.28 o 
  -1  -9   7        0.28       -1.02      2.26 o 
   0  -9   7        2.41        2.71      3.00 o 
   1  -9   7        0.01       -1.36      2.60 o 
  -5  -8   7        3.39        5.60      3.56 o 
  -4  -8   7       17.81       16.23      3.62 o 
  -3  -8   7        4.21        3.61      1.94 o 
  -2  -8   7        1.09        2.61      1.92 o 
  -1  -8   7        2.67        1.67      1.62 o 
   0  -8   7        0.08        1.10      1.60 o 
   1  -8   7        3.73        3.68      1.91 o 
   2  -8   7        0.02       -1.44      1.44 o 
   3  -8   7       10.33       12.72      4.18 o 
   4  -8   7        1.42       -2.26      2.49 o 
  -6  -7   7       10.84        4.47      3.39 o 
  -5  -7   7       14.22       13.67      2.75 o 
  -4  -7   7        1.57        1.18      1.67 o 
  -3  -7   7       14.83       16.75      3.84 o 
  -2  -7   7        1.14        2.88      1.40 o 
  -1  -7   7       13.65       15.33      2.07 o 
   0  -7   7        0.00        0.35      1.74 o 
   1  -7   7       13.40       10.60      2.06 o 
   2  -7   7       39.13       41.52      3.30 o 
   3  -7   7        1.02        0.65      1.64 o 
   4  -7   7       12.25        7.26      1.74 o 
   5  -7   7        3.95        4.49      1.68 o 
  -6  -6   7        0.14       -1.26      1.59 o 
  -5  -6   7       21.27       21.87      7.10 o 
  -4  -6   7       11.88        6.68      2.57 o 
  -3  -6   7        6.70        7.23      1.64 o 
  -2  -6   7       69.77       69.41      3.91 o 
  -1  -6   7        0.36       -0.22      1.08 o 
   0  -6   7       63.16       60.49      3.57 o 
   1  -6   7       46.88       44.92      3.08 o 
   2  -6   7        8.23        6.35      2.18 o 
   3  -6   7       30.66       36.51      2.99 o 
   4  -6   7        6.67        8.36      1.61 o 
   5  -6   7        1.56        2.45      1.21 o 
   6  -6   7        3.48        5.74      1.69 o 
  -7  -5   7       12.38       11.51      2.08 o 
  -6  -5   7       16.26       17.22      3.00 o 
  -5  -5   7        0.05        0.42      1.50 o 
  -4  -5   7        6.94        9.75      2.06 o 
  -3  -5   7        9.81        9.59      1.61 o 
  -2  -5   7        0.31        0.49      0.95 o 
  -1  -5   7       26.63       22.98      2.76 o 
   0  -5   7        1.67        2.30      1.08 o 
   1  -5   7       47.42       42.23      2.79 o 
   2  -5   7        0.59        0.67      0.99 o 
   3  -5   7        3.26        3.48      1.58 o 
   4  -5   7        0.95        1.52      1.10 o 
   5  -5   7        1.11        2.31      1.05 o 
   6  -5   7        2.53        1.24      1.25 o 
   7  -5   7        7.97       10.66      2.07 o 
  -7  -4   7       10.46       12.78      2.08 o 
  -6  -4   7        0.95       -1.09      1.10 o 
  -5  -4   7        2.81        2.97      1.58 o 
  -4  -4   7        1.60        0.60      1.28 o 
  -3  -4   7        0.00        0.26      0.93 o 
  -2  -4   7       65.72       67.30      3.13 o 
  -1  -4   7        0.01       -0.38      0.72 o 
   0  -4   7       17.53       17.72      1.68 o 
   1  -4   7        6.56        6.60      1.36 o 
   2  -4   7       47.90       46.64      2.73 o 
   3  -4   7        0.88        0.81      0.87 o 
   4  -4   7        7.96        6.61      1.11 o 
   5  -4   7        3.72        3.55      0.95 o 
   6  -4   7       32.18       31.44      2.65 o 
   7  -4   7        0.07        0.73      1.17 o 
   8  -4   7        6.83        4.06      1.60 o 
  -7  -3   7        1.56        1.29      1.41 o 
  -6  -3   7        5.53        4.41      1.47 o 
  -5  -3   7        0.75        1.38      1.10 o 
  -4  -3   7        0.79       -0.15      1.23 o 
  -3  -3   7      112.19      112.15      3.98 o 
  -2  -3   7        4.59        5.23      0.92 o 
  -1  -3   7       99.61       99.64      4.11 o 
   0  -3   7      137.78      144.18      4.36 o 
   1  -3   7       19.15       16.27      1.95 o 
   2  -3   7      136.59      138.04      4.10 o 
   3  -3   7       11.67       14.16      1.48 o 
   4  -3   7        7.81        8.99      1.35 o 
   5  -3   7       83.70       81.41      2.87 o 
   6  -3   7        9.43        7.43      1.44 o 
   7  -3   7       55.95       48.52      4.25 o 
   8  -3   7       12.53       11.10      1.93 o 
   9  -3   7        0.77        3.32      3.51 o 
  -7  -2   7        1.82        0.20      1.31 o 
  -6  -2   7        3.58        3.17      1.40 o 
  -5  -2   7        8.92        9.98      1.65 o 
  -4  -2   7        0.17       -0.33      0.91 o 
  -3  -2   7       80.30       84.54      3.37 o 
  -2  -2   7      332.85      318.03      6.45 o 
  -1  -2   7        0.06       -0.07      0.54 o 
   0  -2   7      269.53      267.44      5.32 o 
   1  -2   7      490.23      499.31      8.89 o 
   2  -2   7       89.66       79.90      7.39 o 
   3  -2   7       19.08       20.76      1.63 o 
   4  -2   7        5.91        5.82      0.65 o 
   5  -2   7       31.82       27.85      1.91 o 
   6  -2   7       46.13       44.88      2.30 o 
   7  -2   7        4.71        3.56      1.13 o 
   8  -2   7        0.67        1.93      1.14 o 
   9  -2   7        0.42       -1.36      1.36 o 
  -7  -1   7        0.27        0.13      1.41 o 
  -6  -1   7       10.57        9.43      1.69 o 
  -5  -1   7       16.51       14.22      1.74 o 
  -4  -1   7       78.66       73.06      4.51 o 
  -3  -1   7       83.26       86.51      3.11 o 
  -2  -1   7       87.44       73.87      2.06 o 
  -1  -1   7      205.59      212.83      3.68 o 
   0  -1   7      218.82      233.17      4.23 o 
   1  -1   7      266.36      248.01      4.90 o 
   2  -1   7        7.36        4.52      0.68 o 
   3  -1   7      103.10       99.18      2.90 o 
   4  -1   7       32.77       28.10      1.23 o 
   5  -1   7       28.87       33.34      1.26 o 
   6  -1   7       49.66       48.71      2.19 o 
   7  -1   7       22.35       24.29      1.87 o 
   8  -1   7        1.30        1.52      1.26 o 
   9  -1   7        6.92        9.08      2.03 o 
  10  -1   7        6.89        5.71      3.11 o 
  -7   0   7        1.98        0.36      1.68 o 
  -6   0   7        4.02        3.64      1.39 o 
  -5   0   7        2.73        3.42      1.26 o 
  -4   0   7        6.18        5.95      1.25 o 
  -3   0   7       73.04       69.12      2.89 o 
  -2   0   7        0.58        0.21      0.52 o 
  -1   0   7        0.26       -0.07      0.54 o 
   0   0   7       76.09       69.27      2.39 o 
   1   0   7       10.97       10.74      0.83 o 
   2   0   7      115.66      116.61      2.36 o 
   3   0   7        3.20        3.63      0.63 o 
   4   0   7      122.14      119.35      2.65 o 
   5   0   7        0.01       -0.04      0.45 o 
   6   0   7       22.99       25.04      1.28 o 
   7   0   7        1.85        1.13      0.80 o 
   8   0   7        8.97       10.67      1.65 o 
   9   0   7        0.81        0.01      1.27 o 
  10   0   7        4.83        8.72      2.09 o 
  -7   1   7        8.52       12.36      2.53 o 
  -6   1   7       14.73       17.16      2.50 o 
  -5   1   7        9.88        9.25      1.57 o 
  -4   1   7       84.01       81.56      3.40 o 
  -3   1   7        4.10        5.02      1.15 o 
  -2   1   7       24.91       19.99      2.72 o 
  -1   1   7       14.65       13.83      1.25 o 
   0   1   7       16.83       18.36      1.31 o 
   1   1   7      155.18      156.90      3.26 o 
   2   1   7       45.59       44.80      1.36 o 
   3   1   7       43.91       46.11      1.44 o 
   4   1   7       22.56       22.05      0.96 o 
   5   1   7       31.71       32.65      1.17 o 
   6   1   7        2.36        2.43      0.78 o 
   7   1   7       30.83       29.36      1.59 o 
   8   1   7        1.37        0.79      1.76 o 
   9   1   7       27.30       27.74      3.49 o 
  10   1   7        2.25        2.77      2.54 o 
  -6   2   7        0.36       -1.30      1.41 o 
  -5   2   7       15.60       17.74      2.45 o 
  -4   2   7       10.25        9.51      1.59 o 
  -3   2   7       17.95       18.21      1.75 o 
  -2   2   7        3.98        1.51      0.96 o 
  -1   2   7       15.90       12.18      1.52 o 
   0   2   7       67.83       70.61      2.13 o 
   1   2   7       25.33       27.04      2.08 o 
   2   2   7       35.43       37.25      3.26 o 
   3   2   7      259.50      259.86      4.10 o 
   4   2   7       35.95       36.78      1.44 o 
   5   2   7        6.15        6.96      0.64 o 
   6   2   7       51.43       52.42      1.97 o 
   7   2   7       27.09       25.27      2.70 o 
   8   2   7       22.65       21.68      1.77 o 
   9   2   7        1.62        0.28      3.14 o 
  10   2   7       14.97       12.38      3.84 o 
  -6   3   7        0.52        1.57      1.79 o 
  -5   3   7        0.53        0.71      1.37 o 
  -4   3   7       17.54       23.16      2.77 o 
  -3   3   7        0.00        0.55      0.92 o 
  -2   3   7       39.01       38.76      2.27 o 
  -1   3   7        1.61       -0.24      0.75 o 
   0   3   7       13.22       11.99      0.98 o 
   1   3   7       80.92       85.28      1.86 o 
   2   3   7       77.93       76.75      5.31 o 
   3   3   7       56.63       56.52      1.44 o 
   4   3   7      136.83      130.16      2.79 o 
   5   3   7        4.37        4.10      0.54 o 
   6   3   7        0.07       -0.53      0.53 o 
   7   3   7       11.22       10.05      1.25 o 
   8   3   7        0.08       -2.35      2.35 o 
   9   3   7       24.49       24.43      3.65 o 
  10   3   7        8.40       16.34      3.96 o 
  -5   4   7        9.78        9.48      2.06 o 
  -4   4   7       18.83       18.87      2.79 o 
  -3   4   7       10.18        9.98      2.88 o 
  -2   4   7        2.48        2.34      1.32 o 
  -1   4   7       18.77       14.44      1.58 o 
   0   4   7       72.00       66.38      3.69 o 
   1   4   7       29.68       31.84      1.42 o 
   2   4   7      249.52      253.88      4.01 o 
   3   4   7      436.24      419.99      7.83 o 
   4   4   7       17.12       16.63      1.20 o 
   5   4   7       89.32       92.99      2.64 o 
   6   4   7       25.38       26.16      2.15 o 
   7   4   7        4.07        3.30      1.43 o 
   8   4   7       17.11       16.13      2.15 o 
   9   4   7        1.86       -0.76      1.42 o 
  10   4   7        1.89        2.15      2.54 o 
  -5   5   7        0.02       -1.22      1.45 o 
  -4   5   7       21.51       24.79      3.27 o 
  -3   5   7        4.59        5.21      1.88 o 
  -2   5   7       18.94       21.44      3.87 o 
  -1   5   7       48.30       46.31      7.18 o 
   0   5   7       15.54       14.56      3.42 o 
   1   5   7      134.36      130.30      3.33 o 
   2   5   7       74.93       67.62      2.62 o 
   3   5   7        4.31        5.09      1.06 o 
   4   5   7       72.50       77.51      2.38 o 
   5   5   7        0.02        0.60      0.63 o 
   6   5   7       56.40       56.59      2.43 o 
   7   5   7        6.16        6.98      1.49 o 
   8   5   7        0.55        1.81      1.30 o 
   9   5   7        4.84        6.06      1.79 o 
  10   5   7        3.22        0.48      7.26 o 
  -4   6   7        0.38       -0.49      1.89 o 
  -3   6   7       19.65       24.74      6.39 o 
  -2   6   7        0.91        1.30      1.67 o 
  -1   6   7        7.12        6.80      1.86 o 
   0   6   7       59.16       58.44      2.72 o 
   1   6   7       56.66       56.70      2.33 o 
   2   6   7       37.63       37.48      2.20 o 
   3   6   7        0.52        1.37      0.78 o 
   4   6   7       49.63       50.06      2.45 o 
   5   6   7      147.96      145.32      6.59 o 
   6   6   7        0.09        0.33      1.27 o 
   7   6   7       14.58       16.61      1.99 o 
   8   6   7       10.98       11.91      2.02 o 
   9   6   7        3.21        4.96      1.77 o 
  10   6   7        6.05        4.98      2.88 o 
  -3   7   7        3.09        0.67      3.67 o 
  -2   7   7        5.92        8.49      2.36 o 
  -1   7   7        9.89        7.96      2.15 o 
   0   7   7       41.18       42.17      8.03 o 
   1   7   7        7.58        3.31      1.42 o 
   2   7   7       33.16       34.50      2.58 o 
   3   7   7        2.49        3.53      1.10 o 
   4   7   7       26.93       24.52      2.84 o 
   5   7   7       10.04       12.27      2.28 o 
   6   7   7       17.02       27.11      3.15 o 
   7   7   7       17.64       24.50      3.62 o 
   8   7   7        1.35        3.76      1.51 o 
   9   7   7       19.15       23.59      2.84 o 
  -1   8   7        7.83       10.48      2.54 o 
   0   8   7        4.76        6.17      1.84 o 
   1   8   7       21.45       20.01      2.35 o 
   2   8   7        2.26        1.47      1.41 o 
   3   8   7        3.05        4.01      1.73 o 
   4   8   7        5.81        7.20      2.01 o 
   5   8   7        8.67       10.33      2.22 o 
   6   8   7        9.43       12.82      2.59 o 
   7   8   7        0.07        1.60      1.68 o 
   8   8   7       14.29       12.73      2.68 o 
   0   9   7        0.48        1.87      2.77 o 
   1   9   7        0.12        0.14      1.91 o 
   2   9   7       14.30       16.95      2.44 o 
   3   9   7        0.09       -0.20      1.66 o 
   4   9   7        7.24        9.87      2.86 o 
   5   9   7        0.20        0.87      1.79 o 
   6   9   7        8.64       13.84      2.88 o 
   7   9   7       11.78        9.89      3.39 o 
  -3  -8   8        3.24        1.06      2.15 o 
  -2  -8   8        0.90        0.82      1.78 o 
  -1  -8   8        8.39        9.48      3.67 o 
   0  -8   8        0.18       -0.32      1.60 o 
   1  -8   8       13.82       15.10      2.88 o 
   2  -8   8       10.00        7.79      3.82 o 
  -4  -7   8        1.21       -0.43      1.50 o 
  -3  -7   8        6.87        7.49      2.21 o 
  -2  -7   8        2.06        0.80      1.50 o 
  -1  -7   8        0.68        0.61      1.45 o 
   0  -7   8        3.75        6.92      1.96 o 
   1  -7   8        0.37        0.42      1.42 o 
   2  -7   8        0.69       -1.13      1.48 o 
   3  -7   8        3.85        2.26      1.74 o 
   4  -7   8        1.81       -0.51      1.70 o 
  -5  -6   8        0.06        0.15      1.64 o 
  -4  -6   8        9.00        7.05      2.14 o 
  -3  -6   8        1.44        2.58      1.64 o 
  -2  -6   8       27.46       27.41      3.20 o 
  -1  -6   8        6.87        7.38      1.88 o 
   0  -6   8       10.01       13.78      2.28 o 
   1  -6   8       14.02       12.65      4.10 o 
   2  -6   8        7.87        5.17      1.72 o 
   3  -6   8        1.56        0.25      1.58 o 
   4  -6   8        4.27        1.62      1.98 o 
   5  -6   8        2.02        2.14      1.51 o 
   6  -6   8        1.22        2.37      2.94 o 
  -6  -5   8        0.53        1.81      1.42 o 
  -5  -5   8        3.17        1.44      1.68 o 
  -4  -5   8        5.97        6.51      2.32 o 
  -3  -5   8       47.44       46.92      3.97 o 
  -2  -5   8       11.81        8.85      1.90 o 
  -1  -5   8       35.07       33.70      3.13 o 
   0  -5   8       71.09       65.95      4.11 o 
   1  -5   8       10.45        7.67      1.98 o 
   2  -5   8        1.05        1.85      1.31 o 
   3  -5   8       17.98       16.90      2.43 o 
   4  -5   8        0.98        4.50      1.70 o 
   5  -5   8        5.28        4.48      1.45 o 
   6  -5   8        0.03        1.11      1.21 o 
   7  -5   8        1.70        3.07      1.75 o 
  -6  -4   8        1.93        1.65      1.42 o 
  -5  -4   8        5.23        3.15      1.67 o 
  -4  -4   8        3.93        1.68      1.61 o 
  -3  -4   8        2.23        3.53      2.80 o 
  -2  -4   8       43.35       42.27      3.40 o 
  -1  -4   8       29.27       23.17      2.50 o 
   0  -4   8       14.92       16.72      2.11 o 
   1  -4   8       11.98       14.29      2.09 o 
   2  -4   8        5.15        5.79      1.47 o 
   3  -4   8        0.41       -0.85      1.05 o 
   4  -4   8        4.97        2.99      2.35 o 
   5  -4   8        4.60        3.51      1.34 o 
   6  -4   8        8.00        8.53      1.61 o 
   7  -4   8        0.30        0.19      1.30 o 
  -6  -3   8        8.90        7.96      1.80 o 
  -5  -3   8        0.00        0.56      2.93 o 
  -4  -3   8        6.86        7.35      1.54 o 
  -3  -3   8        9.13        9.65      1.83 o 
  -2  -3   8        3.55        2.21      1.25 o 
  -1  -3   8       24.33       30.32      2.61 o 
   0  -3   8       52.32       52.21      3.00 o 
   1  -3   8        1.14        1.38      0.97 o 
   2  -3   8        8.59        6.75      1.40 o 
   3  -3   8       17.33       15.15      3.93 o 
   4  -3   8        1.56        1.35      1.13 o 
   5  -3   8       30.10       30.91      2.67 o 
   6  -3   8        0.23       -0.85      0.85 o 
   7  -3   8       23.51       26.93      2.99 o 
   8  -3   8        9.93        7.33      2.01 o 
  -6  -2   8        0.46       -0.44      1.29 o 
  -5  -2   8        3.19        3.46      1.62 o 
  -4  -2   8        3.66        0.76      1.14 o 
  -3  -2   8       12.03       12.34      1.64 o 
  -2  -2   8       17.84       19.23      2.11 o 
  -1  -2   8       57.26       51.68      3.03 o 
   0  -2   8       22.59       20.10      1.87 o 
   1  -2   8       26.82       22.09      1.91 o 
   2  -2   8       61.27       58.29      2.85 o 
   3  -2   8        6.72        6.79      1.27 o 
   4  -2   8      153.79      143.69      4.40 o 
   5  -2   8       21.29       22.20      2.41 o 
   6  -2   8       37.11       40.68      2.29 o 
   7  -2   8       41.42       42.23      2.72 o 
   8  -2   8        0.13       -0.14      1.04 o 
   9  -2   8        1.14       -0.45      2.32 o 
  -6  -1   8       15.01       18.99      2.26 o 
  -5  -1   8        4.43        4.66      1.40 o 
  -4  -1   8       68.14       61.35      3.11 o 
  -3  -1   8       65.36       70.31      3.01 o 
  -2  -1   8       19.27       16.90      1.58 o 
  -1  -1   8      154.00      145.08      4.34 o 
   0  -1   8      172.01      172.58      3.35 o 
   1  -1   8        7.92        6.07      0.85 o 
   2  -1   8      165.72      173.17      4.97 o 
   3  -1   8      105.31      104.26      3.74 o 
   4  -1   8       32.66       29.71      1.88 o 
   5  -1   8       28.05       28.04      2.44 o 
   6  -1   8       14.59       16.64      2.47 o 
   7  -1   8       19.06       17.85      1.68 o 
   8  -1   8        0.01       -0.65      1.31 o 
   9  -1   8        8.22        5.88      3.05 o 
  -6   0   8        0.26       -1.45      1.45 o 
  -5   0   8       13.40        9.37      1.67 o 
  -4   0   8       34.07       32.68      2.41 o 
  -3   0   8        1.23       -0.81      0.81 o 
  -2   0   8       24.43       18.31      1.60 o 
  -1   0   8        9.24        9.73      1.17 o 
   0   0   8      136.97      126.90      3.69 o 
   1   0   8       66.00       75.48      2.12 o 
   2   0   8       12.86       12.16      0.96 o 
   3   0   8      382.43      386.05      7.77 o 
   4   0   8        0.83       -0.18      0.59 o 
   5   0   8        3.07        3.84      0.92 o 
   6   0   8       19.78       16.97      1.76 o 
   7   0   8        0.37        0.18      1.02 o 
   8   0   8       17.76       21.02      3.01 o 
   9   0   8        0.11        0.90      2.20 o 
  -6   1   8        0.84        0.69      2.29 o 
  -5   1   8        5.61        4.99      1.54 o 
  -4   1   8        7.45        4.56      1.39 o 
  -3   1   8        0.01       -1.05      1.13 o 
  -2   1   8       12.51       11.15      1.35 o 
  -1   1   8       46.87       40.91      2.36 o 
   0   1   8       25.39       17.96      1.20 o 
   1   1   8       54.18       47.17      1.44 o 
   2   1   8      175.57      178.04      3.58 o 
   3   1   8       97.08       99.12      2.58 o 
   4   1   8       43.33       41.07      1.39 o 
   5   1   8        0.19       -0.74      0.74 o 
   6   1   8        6.91        7.18      1.11 o 
   7   1   8       11.25       11.97      1.98 o 
   8   1   8        0.19       -1.34      1.34 o 
   9   1   8        1.52        0.47      1.66 o 
  10   1   8        2.91       -0.57      2.26 o 
  -5   2   8       10.47       14.21      2.36 o 
  -4   2   8        9.20       11.33      1.75 o 
  -3   2   8        0.78        1.22      1.02 o 
  -2   2   8        3.97        3.72      1.18 o 
  -1   2   8       31.76       25.72      2.04 o 
   0   2   8        4.81        4.90      0.73 o 
   1   2   8       37.12       36.66      2.56 o 
   2   2   8       38.23       38.47      2.55 o 
   3   2   8      234.56      227.25      6.22 o 
   4   2   8       47.23       49.83      1.61 o 
   5   2   8       40.03       41.03      1.52 o 
   6   2   8       78.71       81.06      2.41 o 
   7   2   8       25.39       23.95      3.48 o 
   8   2   8        0.58       -1.21      1.27 o 
   9   2   8        9.70       13.19      2.66 o 
  10   2   8        0.11        0.85      2.32 o 
  -5   3   8        0.86        0.06      1.91 o 
  -4   3   8       15.69       18.20      2.41 o 
  -3   3   8       14.01       15.84      1.85 o 
  -2   3   8        3.73        1.23      1.08 o 
  -1   3   8        5.30        5.44      1.22 o 
   0   3   8        1.51        1.04      0.80 o 
   1   3   8        0.56       -0.84      0.84 o 
   2   3   8      185.84      182.03      5.59 o 
   3   3   8       57.37       63.68      3.11 o 
   4   3   8       10.22       11.72      0.79 o 
   5   3   8      108.65      111.36      2.16 o 
   6   3   8        9.14        8.91      0.84 o 
   7   3   8       10.12       11.41      1.75 o 
   8   3   8       15.62       20.52      2.82 o 
   9   3   8        4.85        6.48      2.14 o 
  10   3   8       20.34       19.17      4.24 o 
  -4   4   8       15.16       18.90      2.15 o 
  -3   4   8        0.46        2.04      1.29 o 
  -2   4   8       11.28       16.71      3.11 o 
  -1   4   8       14.85       11.85      1.51 o 
   0   4   8       11.91       12.90      1.40 o 
   1   4   8       19.58       19.14      1.20 o 
   2   4   8       12.10       13.53      2.24 o 
   3   4   8       28.79       27.67      3.05 o 
   4   4   8        6.47        5.92      1.14 o 
   5   4   8       87.64       90.43      2.33 o 
   6   4   8       49.68       51.07      2.66 o 
   7   4   8        0.48        1.79      1.21 o 
   8   4   8       18.32       20.08      2.32 o 
   9   4   8       31.24       30.59      3.13 o 
  10   4   8        1.85        4.69      2.60 o 
  -4   5   8        1.19        2.01      1.77 o 
  -3   5   8        6.31        4.44      1.62 o 
  -2   5   8        9.01        8.99      2.02 o 
  -1   5   8       37.00       33.63      2.83 o 
   0   5   8        4.78        4.84      1.34 o 
   1   5   8        4.99        5.35      1.01 o 
   2   5   8       23.06       20.80      1.42 o 
   3   5   8        0.49        2.28      0.93 o 
   4   5   8       97.29      100.64      3.58 o 
   5   5   8       18.05       18.02      1.21 o 
   6   5   8       42.39       49.59      2.74 o 
   7   5   8       19.78       22.35      2.18 o 
   8   5   8       10.19        8.67      1.81 o 
   9   5   8        6.16        7.54      2.01 o 
  -3   6   8        2.54        4.60      2.11 o 
  -2   6   8       21.22       22.69      3.59 o 
  -1   6   8        0.11        1.37      1.49 o 
   0   6   8        2.73        4.08      1.50 o 
   1   6   8        1.26        1.57      0.85 o 
   2   6   8       16.36       18.56      1.36 o 
   3   6   8       43.15       44.99      2.22 o 
   4   6   8        1.45        0.83      0.80 o 
   5   6   8       74.90       79.52      3.25 o 
   6   6   8       10.96       11.38      1.79 o 
   7   6   8        3.18        3.50      1.55 o 
   8   6   8        9.83        8.26      1.76 o 
   9   6   8        4.11        4.68      1.83 o 
  -2   7   8       11.57       15.77      3.84 o 
  -1   7   8       27.22       32.79      3.36 o 
   0   7   8        1.80       -1.47      1.47 o 
   1   7   8       22.61       23.69      2.89 o 
   2   7   8       34.40       32.06      3.69 o 
   3   7   8        4.80        2.02      1.43 o 
   4   7   8       15.57       18.83      4.86 o 
   5   7   8        0.04        0.95      1.35 o 
   6   7   8       35.38       48.12      4.07 o 
   7   7   8       21.19       25.54      2.62 o 
   8   7   8        0.42        0.53      1.36 o 
   0   8   8        4.17        4.71      2.07 o 
   1   8   8        3.26        3.56      1.60 o 
   2   8   8        6.66        7.53      1.77 o 
   3   8   8        6.29        6.85      1.68 o 
   4   8   8       10.26        9.57      2.18 o 
   5   8   8       15.65       17.82      3.87 o 
   6   8   8       17.25       19.10      2.94 o 
   7   8   8        0.76        2.24      2.71 o 
   3   9   8        3.89        3.59      1.97 o 
   4   9   8        0.02        0.90      2.20 o 
   5   9   8        7.91        6.33      2.83 o 
  -3  -7   9        6.00        7.41      3.28 o 
  -2  -7   9        7.83        6.73      2.18 o 
  -1  -7   9        0.17       -0.60      1.57 o 
   0  -7   9       15.00       13.49      7.35 o 
   1  -7   9       38.44       33.72      3.75 o 
   2  -7   9        0.29       -0.36      1.98 o 
   3  -7   9        9.79       10.91      5.40 o 
  -4  -6   9        1.53        2.67      1.94 o 
  -3  -6   9        0.69       -0.52      1.38 o 
  -2  -6   9        4.74        4.21      1.83 o 
  -1  -6   9       14.89       16.59      2.67 o 
   0  -6   9        4.40        2.98      1.65 o 
   1  -6   9        3.57        4.92      1.83 o 
   2  -6   9        6.32        9.46      2.17 o 
   3  -6   9        0.01       -1.47      1.47 o 
   4  -6   9        3.14        0.76      1.66 o 
  -5  -5   9        0.25       -1.30      1.87 o 
  -4  -5   9        0.39        0.12      1.50 o 
  -3  -5   9        9.02        7.29      2.12 o 
  -2  -5   9       10.54       10.30      2.18 o 
  -1  -5   9        8.06        8.32      1.96 o 
   0  -5   9       20.52       19.39      3.22 o 
   1  -5   9        3.25        3.56      1.48 o 
   2  -5   9        0.49        0.82      1.28 o 
   3  -5   9        1.02        1.56      1.44 o 
   4  -5   9        0.15        0.90      1.37 o 
   5  -5   9        7.82        9.28      1.82 o 
   6  -5   9        0.01       -1.47      2.12 o 
  -5  -4   9        0.41       -1.36      1.36 o 
  -4  -4   9        0.19       -0.11      1.28 o 
  -3  -4   9        0.28       -1.11      1.17 o 
  -2  -4   9       27.38       23.70      2.74 o 
  -1  -4   9       22.90       27.01      2.80 o 
   0  -4   9        0.72       -0.72      1.01 o 
   1  -4   9       17.94       23.29      2.54 o 
   2  -4   9        6.09        4.97      1.46 o 
   3  -4   9        5.84        4.08      1.43 o 
   4  -4   9        9.86       11.07      2.06 o 
   5  -4   9        7.67        5.37      1.48 o 
   6  -4   9        0.69       -0.38      1.40 o 
   7  -4   9        3.64        0.51      1.76 o 
  -5  -3   9        0.00        0.69      1.62 o 
  -4  -3   9        1.58        1.16      1.21 o 
  -3  -3   9       37.20       39.04      3.43 o 
  -2  -3   9       17.76       20.87      2.47 o 
  -1  -3   9       14.23       17.57      2.16 o 
   0  -3   9       87.98       84.51      5.65 o 
   1  -3   9        8.31        8.62      2.23 o 
   2  -3   9        5.12        3.58      1.25 o 
   3  -3   9       13.42       13.93      1.94 o 
   4  -3   9        3.83        3.90      1.95 o 
   5  -3   9       14.22       14.33      1.84 o 
   6  -3   9        4.73        4.06      1.70 o 
   7  -3   9        0.01        1.06      1.55 o 
  -5  -2   9        0.10       -1.08      1.52 o 
  -4  -2   9       19.20       21.01      2.29 o 
  -3  -2   9        4.66        7.46      1.46 o 
  -2  -2   9        1.49        0.62      1.12 o 
  -1  -2   9       29.21       29.03      2.50 o 
   0  -2   9        0.40       -0.37      0.88 o 
   1  -2   9       32.35       32.27      2.37 o 
   2  -2   9        0.83        2.29      0.95 o 
   3  -2   9       11.72        8.27      1.45 o 
   4  -2   9       52.74       51.09      2.60 o 
   5  -2   9       14.77       12.95      1.98 o 
   6  -2   9       11.09       10.52      3.19 o 
   7  -2   9       11.00       14.61      3.34 o 
   8  -2   9        0.51        2.26      1.82 o 
  -5  -1   9       18.84       23.00      2.81 o 
  -4  -1   9       10.25       10.69      1.89 o 
  -3  -1   9        6.24       10.26      1.50 o 
  -2  -1   9        0.52        1.40      0.91 o 
  -1  -1   9        1.75        3.20      1.08 o 
   0  -1   9       23.29       27.14      1.88 o 
   1  -1   9        1.30        2.25      0.92 o 
   2  -1   9       55.99       56.99      2.61 o 
   3  -1   9       35.00       35.57      5.20 o 
   4  -1   9       15.91       14.62      2.39 o 
   5  -1   9       25.55       20.74      2.49 o 
   6  -1   9       32.12       32.28      2.95 o 
   7  -1   9        0.69        0.40      1.32 o 
   8  -1   9        5.71        8.44      1.88 o 
  -5   0   9       30.54       41.53      3.46 o 
  -4   0   9       22.34       22.37      2.36 o 
  -3   0   9        0.59        0.03      0.96 o 
  -2   0   9        0.69        0.71      0.89 o 
  -1   0   9        7.58        9.00      1.21 o 
   0   0   9        1.67        1.66      0.79 o 
   1   0   9       99.55       94.13      3.90 o 
   2   0   9        5.73        4.33      1.19 o 
   3   0   9       28.84       30.93      1.25 o 
   4   0   9      126.37      127.65      3.59 o 
   5   0   9       29.86       31.17      2.04 o 
   6   0   9       28.23       27.64      2.17 o 
   7   0   9       37.51       41.11      2.85 o 
   8   0   9        0.28        0.01      1.43 o 
   9   0   9        8.53        6.67      3.11 o 
  -5   1   9        0.72       -1.18      1.57 o 
  -4   1   9        3.81        4.74      1.88 o 
  -3   1   9        1.32        1.77      1.10 o 
  -2   1   9        0.20        1.12      0.97 o 
  -1   1   9        4.31        4.27      1.04 o 
   0   1   9       25.17       22.56      1.79 o 
   1   1   9       13.64       13.73      1.08 o 
   2   1   9      119.89      125.18      5.85 o 
   3   1   9       33.61       38.95      4.39 o 
   4   1   9       10.68        9.75      0.89 o 
   5   1   9       63.03       64.42      2.38 o 
   6   1   9        2.39        4.44      1.12 o 
   7   1   9        0.37       -0.09      1.00 o 
   8   1   9        9.70       11.71      2.46 o 
   9   1   9        2.82        0.73      1.95 o 
  -4   2   9        6.94        6.48      1.91 o 
  -3   2   9        4.95        7.31      1.49 o 
  -2   2   9        4.84        4.17      1.26 o 
  -1   2   9        0.38       -0.65      0.84 o 
   0   2   9       33.49       31.21      1.92 o 
   1   2   9       40.37       41.97      2.91 o 
   2   2   9       35.20       32.47      2.51 o 
   3   2   9      111.26      108.29      4.28 o 
   4   2   9       35.28       37.14      1.81 o 
   5   2   9       71.74       72.02      1.90 o 
   6   2   9        1.06        1.98      0.81 o 
   7   2   9        1.24        0.54      1.03 o 
   8   2   9        1.77        0.16      1.81 o 
   9   2   9        8.21        7.77      2.60 o 
  -4   3   9        4.10        4.96      1.90 o 
  -3   3   9       14.11       14.98      2.18 o 
  -2   3   9        0.07        0.63      1.09 o 
  -1   3   9       18.87       15.11      1.79 o 
   0   3   9       22.06       24.14      1.81 o 
   1   3   9        5.17        3.80      2.55 o 
   2   3   9       20.00       17.62      2.02 o 
   3   3   9       59.31       60.20      3.30 o 
   4   3   9       18.41       23.61      2.42 o 
   5   3   9        0.01        0.08      0.49 o 
   6   3   9        0.74       -0.27      0.61 o 
   7   3   9        0.97        0.54      1.22 o 
   8   3   9       23.16       20.08      2.78 o 
   9   3   9        0.67       -1.62      1.62 o 
  -3   4   9        0.01       -0.18      2.25 o 
  -2   4   9       21.65       27.10      4.83 o 
  -1   4   9       12.96       12.54      1.76 o 
   0   4   9        0.17        1.90      0.91 o 
   1   4   9        0.45        0.05      1.10 o 
   2   4   9       23.53       26.56      2.51 o 
   3   4   9        0.41        0.20      1.06 o 
   4   4   9        1.91        4.41      1.35 o 
   5   4   9        8.35        8.22      0.74 o 
   6   4   9        5.93        6.44      0.93 o 
   7   4   9       45.33       44.52      2.89 o 
   8   4   9        6.26        3.09      1.68 o 
   9   4   9       15.84       14.54      2.72 o 
  -2   5   9        0.20        1.23      1.19 o 
  -1   5   9       16.46       16.70      2.06 o 
   0   5   9        5.48        7.92      2.15 o 
   1   5   9        0.10       -0.67      0.67 o 
   2   5   9       10.09        9.30      2.16 o 
   3   5   9       16.36       20.71      2.85 o 
   4   5   9       37.76       37.64      2.37 o 
   5   5   9       27.75       26.59      2.19 o 
   6   5   9        5.57        5.09      0.99 o 
   7   5   9       78.98       90.24      6.79 o 
   8   5   9       23.27       24.76      5.40 o 
   9   5   9        2.27        1.11      1.76 o 
  -1   6   9        1.69        0.35      2.49 o 
   0   6   9       10.69       12.22      3.56 o 
   1   6   9        4.62        3.76      0.95 o 
   2   6   9        1.57        0.56      0.78 o 
   3   6   9       14.44       16.38      1.66 o 
   4   6   9        0.77        0.03      0.72 o 
   5   6   9       10.46       13.68      1.74 o 
   6   6   9       70.48       73.93      3.29 o 
   7   6   9        1.34        2.15      1.33 o 
   8   6   9       16.03       14.63      2.09 o 
   0   7   9       11.18       13.38      2.02 o 
   1   7   9        2.41        1.84      1.33 o 
   2   7   9       10.15       12.30      1.69 o 
   3   7   9        0.02       -0.24      1.43 o 
   4   7   9       10.27       13.44      3.11 o 
   5   7   9       10.03       12.97      3.76 o 
   6   7   9        4.35        5.68      1.39 o 
   7   7   9        8.57        9.87      2.69 o 
   2   8   9        0.17       -1.61      1.61 o 
   3   8   9        2.80        2.24      1.44 o 
   4   8   9        0.00       -0.26      1.24 o 
   5   8   9        8.72        8.03      2.04 o 
  -2  -6  10        6.32       11.25      3.62 o 
  -1  -6  10       12.39       11.59      2.46 o 
   0  -6  10        6.22        7.47      2.37 o 
   1  -6  10        0.32       -0.63      1.38 o 
   2  -6  10       11.14       13.23      4.10 o 
   3  -6  10        7.54        7.07      3.17 o 
  -3  -5  10        7.27        9.71      2.38 o 
  -2  -5  10        4.75        2.57      1.75 o 
  -1  -5  10        0.00       -1.21      1.21 o 
   0  -5  10        7.44        6.45      1.88 o 
   1  -5  10       15.49       13.86      2.39 o 
   2  -5  10        0.96        0.15      1.38 o 
   3  -5  10       10.57       10.50      2.20 o 
   4  -5  10        0.85       -0.67      1.89 o 
  -3  -4  10        0.39       -0.61      1.39 o 
  -2  -4  10        0.07       -1.09      1.09 o 
  -1  -4  10        6.30        4.54      1.58 o 
   0  -4  10        4.22        3.57      2.54 o 
   1  -4  10        3.81        3.16      1.44 o 
   2  -4  10        7.22        4.78      1.67 o 
   3  -4  10        1.01        0.09      1.20 o 
   4  -4  10       14.58       13.80      2.31 o 
   5  -4  10        8.22        8.33      2.23 o 
   6  -4  10        1.80        0.51      2.32 o 
  -4  -3  10        0.13       -0.60      1.46 o 
  -3  -3  10        6.23        8.97      2.06 o 
  -2  -3  10        5.98       10.53      2.02 o 
  -1  -3  10        0.19        0.44      1.55 o 
   0  -3  10       22.88       21.07      5.03 o 
   1  -3  10        1.70        1.63      1.13 o 
   2  -3  10        6.07        6.46      1.48 o 
   3  -3  10       10.87        8.27      1.66 o 
   4  -3  10       11.83       10.19      1.85 o 
   5  -3  10        0.96        2.56      1.57 o 
   6  -3  10       11.42       12.51      2.43 o 
  -4  -2  10       20.68       23.96      3.56 o 
  -3  -2  10       15.68       16.44      5.54 o 
  -2  -2  10        3.18        4.62      1.31 o 
  -1  -2  10       24.05       27.68      3.39 o 
   0  -2  10        1.22        1.16      1.13 o 
   1  -2  10       14.14       13.89      1.78 o 
   2  -2  10        9.85       11.15      1.62 o 
   3  -2  10        0.14        0.56      0.94 o 
   4  -2  10        3.73        3.44      1.03 o 
   5  -2  10       33.95       32.86      2.99 o 
   6  -2  10        0.79        1.69      1.52 o 
   7  -2  10        5.07        3.38      1.66 o 
  -4  -1  10        5.86        3.52      3.05 o 
  -3  -1  10        0.92        1.03      1.37 o 
  -2  -1  10        7.87        7.11      1.35 o 
  -1  -1  10        0.00       -0.83      0.83 o 
   0  -1  10        8.23        9.04      1.40 o 
   1  -1  10        0.85        0.88      1.24 o 
   2  -1  10       31.25       29.91      3.14 o 
   3  -1  10       23.43       26.07      2.07 o 
   4  -1  10        4.36        5.08      1.28 o 
   5  -1  10        9.27        8.03      1.63 o 
   6  -1  10       29.12       30.88      3.99 o 
   7  -1  10        0.10        1.03      2.23 o 
   8  -1  10        4.62        7.41      3.00 o 
  -4   0  10       13.28       18.40      2.67 o 
  -3   0  10       11.02       10.73      1.83 o 
  -2   0  10        2.51        1.87      1.06 o 
  -1   0  10        2.58        3.28      1.04 o 
   0   0  10        0.44       -0.15      0.76 o 
   1   0  10       33.51       30.62      2.62 o 
   2   0  10        8.94        8.91      1.76 o 
   3   0  10       39.55       37.77      1.80 o 
   4   0  10       54.68       57.02      2.41 o 
   5   0  10       14.62       17.29      1.89 o 
   6   0  10        8.80        7.88      1.64 o 
   7   0  10       18.61       18.90      5.77 o 
   8   0  10        0.27        0.16      2.33 o 
  -4   1  10        1.25        3.34      2.37 o 
  -3   1  10       20.31       24.01      2.44 o 
  -2   1  10        0.54        1.27      1.05 o 
  -1   1  10        1.65        0.53      1.15 o 
   0   1  10       10.90       10.36      1.24 o 
   1   1  10        9.56       11.13      2.50 o 
   2   1  10       39.24       41.78      9.87 o 
   3   1  10       82.48       88.25      7.29 o 
   4   1  10       11.64       12.20      1.03 o 
   5   1  10        8.90        9.98      1.55 o 
   6   1  10       28.86       31.00      2.49 o 
   7   1  10        0.41        0.32      1.10 o 
   8   1  10       12.75       13.69      2.04 o 
  -3   2  10        0.16        0.40      1.79 o 
  -2   2  10        3.88        2.55      1.37 o 
  -1   2  10        1.40        0.38      0.92 o 
   0   2  10        3.56        3.03      0.90 o 
   1   2  10        6.35        3.36      1.87 o 
   2   2  10       19.84       24.45      7.10 o 
   3   2  10        0.22       -1.06      1.36 o 
   4   2  10        2.09        0.93      1.72 o 
   5   2  10        0.02       -0.18      0.53 o 
   6   2  10       11.86       10.52      1.39 o 
   7   2  10       15.35       16.73      1.81 o 
   8   2  10        0.24       -0.57      1.81 o 
  -3   3  10        1.42        1.02      1.92 o 
  -2   3  10        0.01       -0.85      1.26 o 
  -1   3  10        0.92        2.31      1.28 o 
   0   3  10       15.67       17.72      3.99 o 
   1   3  10        3.27        3.93      1.87 o 
   2   3  10       12.89       10.94      2.42 o 
   3   3  10        3.83        5.31      1.85 o 
   4   3  10       21.49       15.79      3.22 o 
   5   3  10       32.78       41.98      4.49 o 
   6   3  10        0.82       -0.53      0.63 o 
   7   3  10       16.30       13.96      2.09 o 
   8   3  10       11.05       14.11      4.01 o 
  -2   4  10        1.85        0.62      1.87 o 
  -1   4  10       29.60       34.43      3.01 o 
   0   4  10        1.26        0.17      1.33 o 
   1   4  10        3.92        7.12      1.76 o 
   2   4  10        1.78        4.26      1.84 o 
   3   4  10        5.24        6.89      1.58 o 
   4   4  10        1.89        2.44      1.66 o 
   5   4  10        2.55        0.44      2.43 o 
   6   4  10       20.15       20.09      1.50 o 
   7   4  10        0.00        0.75      1.58 o 
   8   4  10        2.22        1.19      2.20 o 
   0   5  10       19.89       22.20      3.40 o 
   1   5  10        0.35        1.98      1.50 o 
   2   5  10        8.07       12.09      2.09 o 
   3   5  10        5.40        8.82      2.25 o 
   4   5  10        0.67        2.39      1.39 o 
   5   5  10       15.58       18.31      1.71 o 
   6   5  10        0.40        1.81      1.81 o 
   7   5  10        0.13       -1.10      2.46 o 
   1   6  10       10.76       13.25      1.81 o 
   2   6  10       11.32       12.08      2.04 o 
   3   6  10        4.58        4.41      1.19 o 
   4   6  10        8.76       13.43      1.66 o 
   5   6  10        0.16        6.11      3.00 o 
   6   6  10       20.57       18.88      2.71 o 
   7   6  10        9.04       12.38      2.83 o 
   3   7  10        1.21        1.87      3.00 o 
   4   7  10        2.27        3.00      1.55 o 
   5   7  10       27.84       38.50      6.39 o 
  -1  -4  11        9.63       13.09      2.34 o 
   0  -4  11        0.54       -0.48      1.29 o 
   1  -4  11        0.11       -1.18      1.24 o 
   2  -4  11        1.88        2.83      2.15 o 
   3  -4  11        2.36        1.74      1.87 o 
   4  -4  11        4.06        5.90      2.05 o 
  -2  -3  11        0.44       -1.21      1.36 o 
  -1  -3  11        0.06       -1.02      1.22 o 
   0  -3  11        0.15        0.68      1.18 o 
   1  -3  11        0.11        0.26      1.16 o 
   2  -3  11        0.59        5.66      2.71 o 
   3  -3  11       16.29       16.75      2.27 o 
   4  -3  11       12.12       14.40      1.84 o 
   5  -3  11        1.34        1.36      1.52 o 
  -2  -2  11        4.39        5.79      1.76 o 
  -1  -2  11        0.21       -0.30      1.11 o 
   0  -2  11        2.12        2.95      1.30 o 
   1  -2  11        1.01       -0.09      1.22 o 
   2  -2  11       17.59       16.87      2.77 o 
   3  -2  11        0.12       -0.91      1.00 o 
   4  -2  11        8.79        8.55      1.41 o 
   5  -2  11       10.54       10.39      1.98 o 
   6  -2  11        1.41       -0.96      1.44 o 
  -2  -1  11        9.57       14.68      2.23 o 
  -1  -1  11        2.94        3.82      1.33 o 
   0  -1  11        0.45       -0.50      1.03 o 
   1  -1  11       18.85       20.37      1.92 o 
   2  -1  11        4.13        4.79      1.18 o 
   3  -1  11       17.14       18.23      1.58 o 
   4  -1  11       10.32       11.62      1.71 o 
   5  -1  11        1.60        1.49      1.27 o 
   6  -1  11        7.56        8.51      1.87 o 
  -2   0  11        0.41       -0.72      1.68 o 
  -1   0  11        1.18       -0.78      1.94 o 
   0   0  11        8.73        9.62      1.35 o 
   1   0  11        9.67       11.52      1.89 o 
   2   0  11        8.73       10.12      1.75 o 
   3   0  11        0.21       -0.62      0.72 o 
   4   0  11        2.61        3.71      1.10 o 
   5   0  11        2.93        2.18      1.18 o 
   6   0  11        2.24        2.44      1.29 o 
   7   0  11       10.99        7.77      1.88 o 
  -2   1  11        2.65        2.29      1.89 o 
  -1   1  11        0.12       -0.57      1.69 o 
   0   1  11       18.73       16.80      2.25 o 
   1   1  11        9.37        8.82      2.60 o 
   2   1  11        6.88        7.55      2.37 o 
   3   1  11       25.85       26.49      3.87 o 
   4   1  11        0.59       -1.08      1.24 o 
   5   1  11        8.00        5.37      3.00 o 
   6   1  11       16.04       17.38      2.15 o 
   7   1  11        0.07        1.28      1.32 o 
  -1   2  11       21.60       16.86      3.96 o 
   0   2  11        9.46       13.51      4.64 o 
   1   2  11        0.17        0.37      1.79 o 
   2   2  11       13.93       15.29      2.90 o 
   3   2  11        4.55        3.65      2.29 o 
   4   2  11        3.62        1.38      2.46 o 
   5   2  11        0.19       -0.90      0.90 o 
   6   2  11        3.91        2.14      1.28 o 
   7   2  11       11.11       13.47      1.95 o 
  -1   3  11        0.96       -3.00      3.00 o 
   0   3  11        1.94        6.45      3.67 o 
   1   3  11        3.00        1.13      2.83 o 
   2   3  11        1.46       -0.09      1.74 o 
   3   3  11        6.44        8.17      2.48 o 
   4   3  11        0.16        0.05      1.75 o 
   5   3  11       10.59       19.00      4.07 o 
   6   3  11        4.03        3.56      1.41 o 
   7   3  11        1.33        1.84      1.95 o 
   0   4  11        1.88        4.01      3.39 o 
   1   4  11        0.04        2.37      3.00 o 
   2   4  11       16.47       17.58      4.69 o 
   3   4  11        2.69        2.38      1.94 o 
   4   4  11        5.79        5.75      2.25 o 
   5   4  11        0.49        1.64      2.32 o 
   2   5  11        0.25        3.51      3.11 o 
   3   5  11        5.65        3.17      3.22 o 
   4   5  11        0.06        1.98      1.99 o 
   1  -2  12        2.97        3.39      1.98 o 
   2  -2  12        0.28       -0.16      1.13 o 
   3  -2  12        0.23        0.90      1.81 o 
   1  -1  12        3.12       -0.40      1.47 o 
   2  -1  12        1.73        2.15      1.64 o 
   3  -1  12        5.23        2.20      1.70 o 
   4  -1  12       16.10       18.20      2.94 o 
   1   0  12        4.09        5.88      1.98 o 
   2   0  12        7.81        7.24      1.87 o 
   3   0  12       24.66       22.44      2.71 o 
   4   0  12        0.04        0.17      1.36 o 
   1   1  12        7.03        5.39      1.65 o 
   2   1  12        7.14        6.22      4.18 o 
   4   1  12        0.18       -2.68      5.12 o 
   2   2  12       13.90       18.15      4.86 o 
   3   2  12        0.27       -2.77      2.77 o 
                                                 
